# Supplementary material for: Psychosis Endophenotypes: A Gene-Set-Specific Polygenic Risk Score Analysis
Source: Schizophr Bull. 2023 Aug 14;49(6):1625–36. doi: 10.1093/schbul/sbad088 (PMC10686343; doi:10.1093/schbul/sbad088)
Supplement: sbad088_suppl_Supplementary_Materials [file sbad088_suppl_supplementary_materials.zip]

Archive with 2 entries (2 files):
- supplementary materials 030523.docx
- brain_related_gene_sets.csv
