# Supplementary material for: Psychosis Endophenotypes: A Gene-Set-Specific Polygenic Risk Score Analysis
Source: Schizophr Bull. 2023 Aug 14;49(6):1625–36. doi: 10.1093/schbul/sbad088 (PMC10686343; doi:10.1093/schbul/sbad088)
Supplement: sbad088_suppl_Supplementary_Materials [file sbad088_suppl_supplementary_materials.zip › brain_related_gene_sets.csv]

CNS_abnormal_action_potential	ALS2	ANK3	ATP1A2	ATP2B2	BSN	CACNA1A	CACNA1G	CCR10	CD86	CDH23	CHD7	CHRNA3	CNTNAP1	DYNC1LI1	EMX2	ESPN	ETV1	FGD4	FIG4	GABBR1	GABRB3	GJD2	GRIA4	GRID2	GRXCR1	HCN1	HCN2	HCN3	HSPG2	HTRA2	IL6ST	KALRN	KCNA1	KCNA2	KCNAB1	KCNC2	KCNJ11	KCNK18	KCNK3	KCNK9	KCNMA1	KCNMB4	KCNN3	KIT	LPIN1	LRRK2	MADD	MECP2	MYO6
CNS_abnormal_aggression_related_behavior	ABL2	ADORA2A	APBA2	ARX	AVPR1B	BBS1	BBS2	BBS4	BDNF	CACNA1B	CACNA2D3	CBLIF	CNR1	COMT	CYP19A1	DRD2	EGR1	EN2	ESR1	ESR2	FEV	FMR1	GAD2	GCNT4	GDI1	GRIA1	GRIN1	GRN	GTF2IRD1	HTR1B	HTT	HYDIN	IGF2BP1	IL6	KIRREL3	LAMA2	LRRC7	LRTOMT	LSAMP	MAOA	MAP6	MC5R	MKKS	NDUFS4	NOS1	NPY1R	NR2E1	NT5E	OPHN1
CNS_abnormal_associative_learning	ABI2	ADD2	ADRA1B	AMPH	APBB1	APP	ARC	ARSA	ARSG	ARX	ASIC1	ATRX	ATXN1	BDNF	BTBD9	CACNA1B	CACNA1C	CACNB3	CAMK2A	CAMK2B	CAMK4	CAMKK1	CARF	CCL13	CCL3L3	CCR2	CCR5	CD47	CDC14B	CDKL5	CEBPD	CHRM3	CHRNA4	CHRNB2	CLIP2	CNR1	CRBN	CREB1	CREM	CTNNA2	CTNND2	DBN1	DCX	DISC1	DLG4	DOC2A	DRD1	DRD2	DRD3
CNS_abnormal_astrocyte_morphology	ABCD1	ABCD2	ACP2	AGA	ALS2	APP	ARSA	ARSG	ASPA	ATP1A3	ATR	ATRN	BRAF	CADM1	CANX	CAV1	CD81	CERS1	CLCN3	CLCN7	CLN6	CNTF	CNTNAP2	COL4A1	COQ9	CP	CRYAB	DNAI1	DRD2	EIF2B5	EN1	ERCC2	ERCC6	ERCC8	ESR2	FA2H	FIG4	FOXJ1	FSHR	GALC	GFAP	GJC2	GRIN3B	GRN	HAX1	HFE	HSD17B4	HSF1	HSPB2
CNS_abnormal_autonomic_nervous_system_morphology	ARTN	ASCL1	BAX	BCL2	BCL2L11	BDNF	CASP2	CREB1	DBX1	DLL3	DUSP1	ECE1	EDN3	EDNRB	EGLN3	EGR3	ERBB2	ERBB3	FFAR3	GDNF	GFRA1	GFRA2	GFRA3	HLX	IHH	KDM6B	KIF26A	KIT	MAGED1	NEUROG2	NF1	NGF	NPY1R	NRTN	NTF3	NTRK1	OTX2	PDS5A	PDS5B	PHOX2A	PHOX2B	PLXNA4	PSAP	RET	SALL4	SEMA3A	SHH	SOX10	SOX11
CNS_abnormal_avoidance_learning_behavior	ADRA1B	APBB1	APP	ARC	ARSA	ARSG	ARX	CACNA1B	CAMK2A	CCL13	CCL3L3	CCR2	CCR5	CD47	CHRNB2	CNR1	DCX	DOC2A	DRD1	EPM2A	ESR1	FMR1	FYN	GABBR1	GABBR2	GABRA1	GHR	GM2A	GNAI1	GRIN1	GRM7	HDC	IDUA	IL6	LEPR	LYPD1	MAN2B1	MAPK3	MCHR1	NR4A2	NTAN1	OPRK1	OPRL1	OTC	PAK3	PAK5	PDE10A	PLAT	PPP1R9B
CNS_abnormal_axon_extension	BASP1	BAX	CDK5R1	CFL1	CHN1	CHST14	CNTF	DLX5	ENPP2	EPHB2	FEZF1	GAP43	GPHN	GPM6A	HSPA5	KIF26A	KIF2A	KLF7	L1CAM	LEPR	LRRK2	MAP1B	MAPT	MESP2	MET	MMP24	MUSK	NEFH	NFIA	NGEF	NGFR	NR4A3	NRN1	NTRK2	P2RY2	PAK4	PAX2	PROKR2	PTPRS	ROBO1	RTN4	RTN4R	SEMA7A	SH2D3C	SYN3	UNC5D	VAMP7	ZBTB18
CNS_abnormal_axon_guidance	B4GAT1	BHLHE22	BMPR1B	CELSR3	CNTN1	CRPPA	DCC	DCLK1	EFNB2	EN1	ENAH	EPHA4	EPHA8	EPHB2	FEZF2	GAP43	GATA3	HOXB1	KLF7	L1CAM	LHX5	MAPK8IP3	MNX1	MYCBP2	NGFR	NKX2-8	NR2F1	NR4A3	NRP1	NRP2	PLXNA3	PLXNA4	PRDM8	ROBO1	ROBO2	ROBO3	SEMA3F	TUBB3	VAX1	VAX2
CNS_abnormal_axon_morphology	AATK	ABCA2	ABCD2	ADGRG6	AFG3L2	AGA	AGRN	ALS2	APOE	ARSA	BACE1	BASP1	C1QA	CACNA1A	CACNA2D2	CANX	CCR10	CD47	CD86	CERS2	CLCN2	CLCN6	CLDN11	CNTF	CNTNAP1	DCLK1	EFNB1	EFNB2	EFNB3	EGLN3	EIF2B5	EPB41L3	EPHA4	EPHA7	EPHB1	EPHB2	EPHB3	ERBIN	FA2H	FEZF2	FGD4	FIG4	GABBR1	GAL3ST1	GALC	GAN	GAP43	GARS1	GJB1
CNS_abnormal_basal_ganglion_morphology	ADH7	ARL6	ARX	BBS1	BBS2	BBS4	BDNF	CASP6	CD81	CDK5R1	CELSR3	CLN3	CLOCK	DLG4	DLGAP3	DRD1	EBF1	ESR2	FOXC1	FOXG1	FUZ	FZD3	GPR37	GPR6	GSX2	HIPK2	HSF1	HTRA2	HTT	HYOU1	ID4	IL6	KCNJ6	LHX2	LHX8	LIG4	LLGL1	LYNX1	MAN2B1	MANBA	MKKS	NR4A2	OCLN	PFN2	PITX3	PLXNB2	PPARGC1A	PRKN	QKI
CNS_abnormal_behavior	A4GALT	AAAS	AADAT	AARS1	ABCA12	ABCA2	ABCA3	ABCA5	ABCB1	ABCC3	ABCC4	ABCD1	ABCD2	ABCD4	ABCG1	ABCG5	ABHD12	ABI2	ABL2	ACACB	ACADS	ACADVL	ACE	ACHE	ACOT11	ACOT13	ACP2	ACPP	ACSS1	ACTA1	ACTB	ACTL6B	ACVR1	ADAM11	ADAM18	ADAM22	ADAM23	ADAMTS4	ADAMTS5	ADARB1	ADCY1	ADCY5	ADCY6	ADCY7	ADCY8	ADCYAP1	ADD2	ADGRB2	ADGRG1
CNS_abnormal_behavioral_response_to_xenobiotic	A4GALT	ADAMTS4	ADCY5	ADGRL3	ADH7	ADORA2A	ADRA1B	ADRA1D	AIFM1	AKAP5	AKT3	ALDH2	AMPH	AP3M2	APBA1	ARX	ATP1A1	ATP1A3	AVPR1B	BHLHE40	BLOC1S3	BSN	CACNA1A	CACNA1B	CACNA1G	CACNA2D1	CACNA2D2	CACNB4	CALCB	CCKBR	CCL13	CCL3L3	CCR2	CCR5	CD81	CDK5R1	CHRM2	CHRM4	CHRM5	CHRNA4	CHRNA5	CHRNA7	CHRNB4	CIT	CKB	CLCN3	CLN3	CLOCK	CNR1
CNS_abnormal_brain_development	ABI1	ABL1	ACP2	ADAM10	ADD1	ADGRA2	ADGRG1	AGO2	AHI1	AK7	AK8	ALKBH1	ALX3	AMBRA1	AMT	APAF1	APC	APH1A	APOB	ARFGEF2	ARL6	ARX	ASCL1	ASS1	ASTN1	ATMIN	ATOH1	ATP2C1	ATXN1L	AXIN2	B4GALT2	B4GAT1	B9D1	BAG6	BBS1	BCL10	BCOR	BDNF	BMP2	BMP7	BMPER	BRAF	BRCA1	BTAF1	C2CD3	CACNA1A	CACNA2D2	CADPS2	CALR
CNS_abnormal_brain_morphology	AARS1	AATK	ABCB1	ABCD2	ABI1	ABI2	ABL1	ABL2	ACHE	ACP2	ACVRL1	ADAM10	ADAM17	ADAMTS4	ADCY1	ADCY3	ADD1	ADGRA2	ADGRG1	ADH7	ADIPOR2	AFF1	AGA	AGO2	AGT	AGTPBP1	AGTR1	AGTR2	AHI1	AIFM1	AK7	AK8	AKAP12	AKAP13	AKT1	AKT3	ALKBH1	ALS2	ALX1	ALX3	AMBRA1	AMOT	AMT	ANK1	ANK3	ANXA1	AP3B1	AP3M2	AP4B1
CNS_abnormal_brain_size	AATK	ADIPOR2	AHI1	AIFM1	AKAP13	AKT3	APAF1	APP	ARHGAP33	ARID1A	ARL4D	ARNT	ARX	ASPM	ASS1	ATF2	ATR	ATXN1	ATXN7	AXIN1	B4GALT2	BCKDK	BDNF	BHLHE22	CACNA2D2	CAV1	CCDC88A	CCNF	CD81	CDK5RAP2	CDKN1A	CDKN1B	CENPJ	CERS1	CIT	CLCN3	CNBP	CSNK2A1	CTSF	CUX2	CXorf56	CYCS	CYP11B2	DDIT3	DEDD	DHCR7	DISC1	DKK1	DLG5
CNS_abnormal_brain_vasculature_morphology	ACVRL1	ADAM17	ADGRA2	AMOT	ARAP3	CAV1	CC2D1A	CCM2	CLEC1B	EN1	ENG	FBXW7	FLNB	FZD4	ITGB8	KIDINS220	LIF	LLGL1	MRTFB	MYH9	NDP	NDUFS4	OTULIN	PIK3CA	PKD1	PROS1	PSEN1	PTEN	RAPGEF1	SUFU	SYK	TNFRSF21	VEGFA	WNK1
CNS_abnormal_brain_ventricle_choroid_plexus_morphology	ADD1	ADGRA2	AGA	AK7	AK8	AKT3	AP4E1	APAF1	APOB	ARL6	ARNT2	ARX	ASPA	ATAT1	ATF2	ATP1B2	ATXN1	ATXN1L	B4GALT2	B4GAT1	BASP1	BBS1	BBS2	BBS4	BRD7	CACNA1C	CASP3	CASP9	CCDC40	CCDC57	CCL22	CCR6	CD247	CDK5R1	CDK5RAP2	CDON	CELSR2	CFL1	CHD7	CHL1	CHN1	CLCN3	CLIP2	COL10A1	COL18A1	COL4A1	CP	CYCS	DHCR7
CNS_abnormal_brain_ventricle_morphology	ADGRA2	AGA	AK7	AK8	AKT3	AP4E1	APAF1	ARNT2	ARX	ASPA	ATAT1	ATF2	ATP1B2	ATXN1	ATXN1L	B4GALT2	BASP1	BBS1	BBS2	BBS4	BRD7	CACNA1C	CASP9	CD247	CDK5R1	CDK5RAP2	CDON	CELSR2	CFL1	CHD7	CHL1	CHN1	CLCN3	CLIP2	COL18A1	COL4A1	CP	DHCR7	DLG5	DNAAF2	DNAH5	DNAI1	DPCD	DSCAM	E2F5	EFHC1	EIF4H	EMX2	ERBB3
CNS_abnormal_brain_white_matter_morphology	ABI2	AKT3	AP3B1	AP4E1	APP	ARSA	ARX	ATCAY	ATOH7	ATR	ATRN	BHLHE22	CACNB3	CANX	CASP9	CAV1	CD81	CDK5R1	CELSR3	CERS2	CHD7	CLCN2	CLIP2	CNTNAP2	COMMD3-BMI1	DCC	DCLK1	DHCR7	DRAXIN	EBF1	EFNB1	EFNB2	EIF2B5	EIF4H	EMX1	EMX2	EN1	ENAH	EPHA4	EPHB1	EPHB2	FBXO45	FEZF2	FGF2	FGFR2	FOXC1	FYN	FZD3	GALC
CNS_abnormal_brainstem_morphology	ADH7	AGTPBP1	AP3B1	APAF1	APC	ASCL1	ASIC2	ASIC3	ASPA	ATOH1	ATP1B2	ATP2B2	ATRN	BAG6	BAX	BCL2	BDNF	BHLHE22	CACNA1A	CACNA2D2	CASP2	CASP3	CASP9	CCNF	CD247	CHRNB2	CIT	CLCF1	CLCN2	CLN3	CNTFR	CSNK2A1	CYCS	DBX1	DCC	DKK1	DLG5	DPCD	DYRK1A	EIF4H	EN1	EN2	ERBB3	ERF	ESR2	FGF17	FGF8	FKRP	FOXB1
CNS_abnormal_cerebellum_development	ABL1	ACP2	AHI1	ASS1	ASTN1	ATOH1	B4GALT2	BDNF	CACNA1A	CADPS2	CASP3	CCND2	CDK5	CEND1	CEP290	CERS1	CTNNA2	CXCL12	CXCR4	DAB1	DNER	DSCAM	EGFR	EN1	EN2	ERBB3	FIGN	FKRP	FOXC1	FRS2	GAS1	GBX2	GLI2	GLI3	GNPAT	GPR37L1	GRID2	HTT	INPP4A	KCNJ6	LGI1	LMNB2	LMX1A	LRP8	MAP1B	MET	MSX2	MYH10	NEUROD4
CNS_abnormal_cerebral_cortex_morphology	ABI2	ABL2	ADCY1	ADGRG1	AK7	AP3B1	APAF1	APC2	APOE	ARFGEF2	ARHGAP33	ARL6	ARX	ASPM	ATP2B2	ATP7A	ATRN	B4GALT2	BASP1	BBS1	BBS2	BBS4	BDNF	BHLHE22	BRAF	CADM1	CASP6	CASP9	CCDC88A	CD40LG	CD81	CDK5	CDK5R1	CDK5RAP2	CDKN1B	CDON	CELSR3	CFL1	CHD7	CHL1	CHN1	CHRNA7	CLCN3	CLCN7	CLN3	CNTN6	COL4A1	CUX2	CXCR4
CNS_abnormal_cerebral_cortex_pyramidal_cell_morphology	ABI2	ABL2	BRAF	CDK5R1	CHL1	CLCN3	CLCN7	CNTN6	DYRK1A	EPG5	FGF2	FOXG1	GM2A	JAM3	KALRN	KIF14	MANBA	MAPK8IP3	OTC	PTPRA	SEMA3A	TUBA1A
CNS_abnormal_cerebrum_morphology	ABCB1	ABI2	ABL2	ACHE	ADCY1	ADGRG1	AGA	AGT	AGTPBP1	AGTR2	AK7	AK8	AKT3	AP3B1	AP3M2	AP4E1	APAF1	APC2	APOE	APP	ARFGEF2	ARHGAP33	ARL4D	ARL6	ARPC3	ARSG	ARX	ASPM	ATAT1	ATP1A3	ATP2B2	ATP7A	ATP7B	ATR	ATRN	B4GALT2	BAD	BASP1	BBS1	BBS2	BBS4	BCAN	BCL2L11	BDNF	BHLHE22	BID	BRAF	BRD7	C1QA
CNS_abnormal_circadian_rhythm	ADCYAP1	APP	ARNTL	ATOH7	BHLHE40	BSX	CADPS2	CLOCK	CREB1	CREM	CRX	CRY1	CRY2	CSNK1D	CSNK1E	DBP	DRD4	FBXL21P	FBXL3	FYN	GTF2IRD1	HCRT	HRH1	HRH3	ID2	IDUA	LEPR	MAGED1	MAGEL2	MC4R	MCHR1	MRAP2	MTNR1A	NAGLU	NCAM1	NCOR1	NGB	NMU	NONO	NOS2	NOX3	NPY2R	NR1D1	NR2F6	OMA1	OPN4	OXT	PER1	PER2
CNS_abnormal_CNS_glial_cell_morphology	ABCD1	ABCD2	ABHD12	ACP2	ADGRG1	AGA	AIPL1	ALS2	APP	ARSA	ARSG	ASPA	ATOH7	ATP1A3	ATR	ATRN	B4GAT1	BRAF	CACNA2D2	CADM1	CANX	CAV1	CD200	CD40LG	CD81	CDKN1B	CERS1	CERS6	CLCN3	CLCN7	CLN6	CNTF	CNTNAP2	COL4A1	COQ9	CP	CRB1	CRPPA	CRYAB	CSF1	CTSD	CX3CR1	DMD	DNAI1	DNER	DRD2	EIF2B5	EN1	EPG5
CNS_abnormal_CNS_synaptic_transmission	ADARB1	ADCY1	ADCY8	ADD2	ADORA1	ADRA1D	AFM	AGRN	AKAP5	AKT1	ALDH3A2	AP3M2	APBA1	APP	ARC	ARF4	ARHGEF6	ARHGEF9	ASIC1	ATAD1	ATF7	ATRX	ATXN1	ATXN7	AVPR1A	B3GAT1	BACE1	BAIAP2	BCAN	BDNF	BSN	BTBD9	C1QA	CACNA1A	CACNA1B	CACNA1C	CACNA2D1	CACNB3	CACNB4	CACNG2	CACNG4	CACNG8	CADPS	CALB2	CALY	CAMK2A	CAMK2B	CAMK4	CAMKK2
CNS_abnormal_conditioned_place_preference_behavior	ADRA1B	CACNA1B	CAMK4	CHRNA4	CNR1	DRD1	DRD2	DRD3	FMR1	GRASP	GRIN1	HOMER1	HOMER2	NACC1	OPRM1	PDYN	PER2	PLAT	POMC	PPP1R14C	PPP1R1B	PRLHR	RGS4	RPS6KA5	SLC18A2	SLC6A3	SLC6A4	TACR1
CNS_abnormal_consumption_behavior	ABCA12	ACACB	ACADS	ACE	ACOT11	ACOT13	ACSS1	ACTB	ADCY6	ADIPOQ	ADIPOR2	ADM	ADORA2A	ADRB3	AGPAT2	AGRP	AGT	AGTR1	AGTR2	AKR1B1	ALDH2	ALMS1	ALX1	ANKRD26	APBA2	APLNR	APOA4	APOE	APRT	AQP2	AQP3	ARAF	ARID5B	ASCL1	ASL	ATF5	ATG5	ATN1	ATP1B2	ATP6V0A4	ATP8A2	AVP	AVPR2	BBS1	BBS12	BBS2	BBS4	BCAT2	BCL11B
CNS_abnormal_contextual_conditioning_behavior	ABI2	ADD2	AMPH	ARC	ARX	ATRX	BDNF	BTBD9	CACNA1C	CACNB3	CAMK2A	CAMK2B	CAMK4	CAMKK1	CARF	CDC14B	CDKL5	CEBPD	CHRM3	CLIP2	CRBN	CREB1	CREM	CTNND2	DISC1	DLG4	DRD1	EFNA3	EHMT1	EIF2AK4	EPHA6	ESR2	FABP7	FEZ1	FZR1	GABRA2	GABRA5	GABRD	GIT1	GNAI1	GPR85	GRIK2	GRIN2A	GRM1	GRM5	GRM7	GSK3B	HDAC2	HOMER1
CNS_abnormal_corpus_callosum_morphology	ABI2	AKT3	AP4E1	APP	ARX	ATR	BHLHE22	CANX	CASP9	CD81	CDK5R1	CHD7	CLCN2	CLIP2	CNTNAP2	COMMD3-BMI1	DCC	DCLK1	DHCR7	DRAXIN	EFNB1	EIF4H	EMX1	EMX2	ENAH	FEZF2	FGFR2	FOXC1	FYN	FZD3	GALC	GFAP	GLI3	HESX1	HSF1	HSPA5	ITSN1	KLF7	LRP2	LYNX1	MAP1B	MAP3K12	MAPK8IP3	MARCHF7	MARCKSL1	MSI1	MYCBP2	NAPA	NFIA
CNS_abnormal_cued_conditioning_behavior	ADD2	AMPH	APP	ARC	ARX	ATXN1	BDNF	BTBD9	CACNA1C	CAMK2A	CAMK4	CDKL5	CHRM3	CNR1	CREB1	CREM	CTNNA2	CTNND2	DBN1	DRD3	EHMT1	EIF4H	EPHA6	ESR2	FAM20C	FEZ1	FMR1	FXYD6	FZD3	GABRA2	GABRA5	GABRD	GDI1	GIT1	GJD2	GRIK2	GRIN2B	GRM5	GTF2IRD1	IDNK	KL	KSR1	LIMK1	LRRTM1	LYNX1	LYPD1	MAPK1	MAPT	MECP2
CNS_abnormal_dendrite_morphology	ACP2	ACTL6B	AGTPBP1	APOE	ARCN1	ARF4	ARHGAP33	ARHGEF15	ARHGEF6	ARPC3	ATM	ATXN1	BCL2L2	BDNF	CACNA1A	CADPS2	CAMK1G	CAMK2A	CAMK4	CAPRIN1	CAV1	CC2D1A	CCND2	CD47	CEND1	CERS1	CHRNG	CNTN1	COQ9	CPT1C	CYFIP2	DAB2IP	DACT1	DGCR8	DLG4	DNM1	DPYSL2	DPYSL5	DUSP1	DYNC1LI1	EHMT1	EIF4H	FMR1	FOXO6	GAS1	GIT1	GRIA1	GRID2	GRIN3A
CNS_abnormal_depression_related_behavior	ADCY7	ADGRB2	ADRA2C	AFM	ASAH1	B3GALT2	B3GNT2	CACNA1C	CD47	CER1	CHST3	CNR1	CRHR2	DGCR8	DHRS4	DISC1	DRD1	DUSP1	ELMOD1	FAM3D	FKBP5	FRZB	FZD3	GABBR1	GABBR2	GABRD	GAD2	GPR26	GRIN2A	GSK3B	HCN1	HCN2	HCRTR1	HCRTR2	HMX3	HNF4G	HPRT1	HTR1A	IFNGR1	IL6	KCNH1	MAGED1	MAOA	MED18	MYSM1	NOS1	NR4A2	OPRD1	OPRM1
CNS_abnormal_diencephalon_morphology	ADCY1	AGTPBP1	AGTR1	AGTR2	ANXA1	AP3B1	APAF1	ARNT2	ARX	ASPA	ATCAY	ATG5	ATP1B2	ATRN	ATXN1L	AVP	B2M	B4GALT1	BBS1	BBS2	BBS4	BMP4	CACNA2D2	CACNB4	CASP3	CASP9	CD247	CD40LG	CDK4	CDKN1B	CDKN2C	CELSR2	CELSR3	CGA	CHD7	CHRNB2	CIT	CNBP	COL18A1	COL2A1	CSHL1	CYCS	CYP11B2	DDR2	DHCR7	DISC1	DISP1	DKK1	DLG5
CNS_abnormal_discrimination_learning	CACNA1B	CACNB3	CAMKK2	DLG4	GRID2	KCNAB1	MAN2B1	NEURL1	NF1	NPTX2	NREP	OXT	PAH	RASGRF1	SPRED1	SYN1	SYN3	SYNGAP1	SYT4	TNIK	UBR1
CNS_abnormal_dopaminergic_neuron_morphology	ADCYAP1	CHRNA4	DRD2	DSCAM	EN1	FERD3L	GFRA1	GRN	HIPK2	HPRT1	ID2	KCNJ6	LMX1A	LMX1B	NR4A2	NTRK2	OTP	OTX2	PINK1	PITX3	PRKN	SLC18A2	SLC6A3	SNCA	SNCG	SPR	TGFB2	TGFB3	TSHR
CNS_abnormal_embryonic_fetal_subventricular_zone_morphology	ADGRA2	APAF1	CDK5RAP2	CELSR3	CUX2	DLX1	DLX2	EBF1	FEZF1	FKBP8	FOXG1	FRS2	GSX2	HHEX	HTT	ID4	IFT88	ITGB8	NR2E1	PATZ1	PAX6	PHGDH	PIKFYVE	PSEN1	ROBO1	SHH	SOX11	SPTAN1	TOP2B	TP53BP2	VAX1
CNS_abnormal_emotion_affect_behavior	AAAS	ABCA2	ABCD4	ABL2	ADCY7	ADCY8	ADCYAP1	ADGRB2	ADGRL3	ADORA1	ADORA2A	ADRA1B	ADRA2C	AFM	AGTR2	AKAP5	ALS2	ANKRD11	APBA2	APOE	APP	ARAF	ARC	ARF4	ARHGEF6	ARHGEF9	ARSG	ARX	ASAH1	ASPA	ATF7	ATP13A2	ATP1A1	ATP1A2	ATP6V1B1	ATXN1	ATXN3	AVPR1A	AVPR1B	B3GALT2	B3GNT2	B4GALT5	BACE1	BBS1	BBS2	BBS4	BDNF	C12orf10	CACNA1B
CNS_abnormal_ependyma_morphology	ARL6	BBS1	COL18A1	DLG5	DLL3	DNAAF2	DPCD	E2F5	FOXJ1	HYDIN	KIF19	MKS1	MSI1	NAPA	PFDN5	RFX4	RND3	SOX2	TMEM67	ULK4	VAX1
CNS_abnormal_excitatory_postsynaptic_currents	ADCY1	ADORA1	C1QA	CACNA1A	CACNG2	CACNG4	CACNG8	CADPS	CAMK2A	CAMK4	CBLN1	CC2D1A	CCKBR	CHRNA2	CLCN3	CPLX1	CSPG5	DAGLA	DLG2	DNER	DRD2	DSCAML1	EIF4EBP2	EPS8	GABBR1	GABBR2	GDI1	GRID2	GRIK4	GRIK5	GRIN1	GRIN2A	GRIN2C	GRM1	GRM7	INPP4A	ITPR1	KALRN	LYPD1	MADD	MAPK8IP2	MECP2	NBEA	NETO1	NLGN3	NRXN1	PFN2	PLCB1	PLPPR4
CNS_abnormal_excitatory_postsynaptic_potential	ADCY1	ADORA1	ARHGEF9	ASIC1	ATXN1	BDNF	CACNA1A	CACNA1B	CAMK2A	CD247	CD47	CHRM1	CHRNA3	CHST10	CLCN3	CLSTN3	CNR1	DLG2	DLGAP3	EFNA3	EGR3	ESR2	FYN	GAD1	GDI1	GFAP	GJD2	GRASP	GRIA2	GRIA4	GRIK2	GRIN2B	GRM2	GRM5	GRN	KLK8	LRRTM4	MAPK9	NLGN3	NTRK2	OPHN1	OPRM1	PLPPR4	PTGER2	RARB	RASGRF1	RIMS1	RUNX3	SERPINE2
CNS_abnormal_fear_anxiety_related_behavior	ABCA2	ADCY8	ADCYAP1	ADGRL3	ADORA1	ADORA2A	ADRA1B	AGTR2	AKAP5	ALS2	APOE	APP	ARAF	ARC	ARHGEF9	ARSG	ARX	ASPA	ATF7	ATP1A1	ATP1A2	AVPR1A	B3GALT2	B3GNT2	B4GALT5	BACE1	BBS4	BDNF	C12orf10	CACNA1B	CACNA1C	CACNA1E	CACNB4	CADPS2	CAMK2A	CAMK4	CCKBR	CDKL5	CER1	CERS1	CHD6	CHL1	CHRNA4	CHRNA7	CHRNB2	CLCN6	CNIH1	CNR1	COMT
CNS_abnormal_forebrain_development	ADAM10	ADGRA2	ADGRG1	AGO2	AMBRA1	APAF1	APC	APH1A	ARX	ASCL1	BCOR	BRAF	CASP9	CDK5	CDK5R1	CDK5RAP2	CELSR3	CHD7	CHN2	CNBP	COL2A1	CSNK2A1	CTBP2	CTNNBIP1	DAB1	DLC1	DLG3	ELP1	EMX2	ENPP2	F3	FBXO45	FEZF2	FGF8	FGFRL1	FOXC1	FOXG1	FZD9	GBX2	GLI3	GNB1	GSX2	HESX1	HHAT	HHEX	HSD17B7	HSPA5	ICMT	ID4
CNS_abnormal_forebrain_morphology	ABCB1	ABI2	ABL2	ACHE	ADAM10	ADCY1	ADCY3	ADGRA2	ADGRG1	ADH7	AGA	AGO2	AGT	AGTPBP1	AGTR1	AGTR2	AK7	AK8	AKAP13	AKT3	ALX1	AMBRA1	ANXA1	AP3B1	AP3M2	AP4E1	APAF1	APC	APC2	APH1A	APOE	APP	ARFGEF2	ARHGAP33	ARID1A	ARL4D	ARL6	ARNT	ARNT2	ARPC3	ARSG	ARX	ASCL1	ASPA	ASPM	ATAT1	ATCAY	ATG5	ATP1A2
CNS_abnormal_fourth_ventricle_morphology	APAF1	COL18A1	CP	FGFR2	FOXC1	GDF7	GSX2	KDM2B	L1CAM	LATS2	MKS1	MSX1	MYH10	NEK1	NPAS3	PHOX2B	RB1	TEAD1	TMEM67	UCHL5	ZNF423
CNS_abnormal_glial_cell_morphology	ABCD1	ABCD2	ABHD12	ACP2	ADAM22	ADAMTS4	ADGRG1	ADGRG6	AFF1	AGA	AIPL1	ALDH5A1	ALS2	APP	ARSA	ARSG	ASPA	ATOH7	ATP1A3	ATR	ATRN	B4GAT1	BAD	BASP1	BCL2L11	BID	BRAF	CACNA2D2	CADM1	CANX	CAV1	CD200	CD40LG	CD81	CDKN1B	CERS1	CERS6	CHAT	CHST14	CLCN3	CLCN7	CLDN19	CLN3	CLN6	CLN8	CNP	CNTF	CNTNAP2	COL4A1
CNS_abnormal_glial_cell_physiology	ADCYAP1	ANXA7	APOE	ATM	CACNA2D2	CCL13	CCL3L3	CCR2	CCR5	CD200	CD36	CHST14	CLCN2	CLCN3	CNTF	CP	CX3CR1	DOCK3	DRD2	EGR1	EGR2	FZD4	GALC	GFAP	GJC2	GRN	IDUA	IFNB1	IL6	KIF14	LEP	LGI4	LYN	NEIL3	NF1	NFASC	NPC1	PARP1	PHYH	PLA2G6	PLAT	PLG	PLP1	PMP22	PSAP	PTEN	PTGER2	PTPN11	PTPN6
CNS_abnormal_glutamate_mediated_receptor_currents	ADARB1	AKAP5	ARC	ATAD1	CACNB3	CACNG2	CACNG8	CNIH2	DAPK1	DHCR7	DLG4	DLGAP3	EFNA3	EPS8	FABP7	FOSB	GNAQ	GRIA1	GRIA2	GRIA4	GRIK1	GRIK2	GRIN1	GRIN2A	GRIN2B	GRIN2C	KALRN	KIF17	LGI1	MAPK8IP1	MAPK8IP2	NLGN3	PIP5K1C	PPP1R9B	SERPINE2	SHANK3	SLC17A6	SLC6A9	SYNGAP1	TNFRSF1A	TNFRSF1B	WASF1
CNS_abnormal_grooming_behavior	ADCYAP1	ARID5B	ATP2B4	BDNF	BHLHE22	CACNA1C	CCKBR	CDH23	CHRNA4	CHST8	CNTNAP2	CPLX2	CRHR2	CTSV	CYP19A1	DDO	DLG4	DLGAP3	DRD3	DVL1	EIF4EBP2	EN2	EPG5	ESPN	FMR1	FOXO6	GABRA1	GRHL3	GRIA2	GRID2	GRN	GTF2IRD1	HMOX1	HOXB8	HPRT1	HTR2C	HTT	ITCH	KRT76	LRRK2	LSAMP	MAG	MAOA	MAPT	NAT8L	NBEA	NDN	NDUFS4	NEUROD2
CNS_abnormal_hindbrain_development	ABL1	ACP2	ADAM10	AHI1	APC	ASS1	ASTN1	ATOH1	B4GALT2	BDNF	CACNA1A	CACNA2D2	CADPS2	CASP3	CCND2	CCNF	CDK5	CEND1	CEP290	CERS1	CTNNA2	CXCL12	CXCR4	CYP26A1	DAB1	DLC1	DNER	DSCAM	DYNC2LI1	EGFR	EGR2	EN1	EN2	ERBB3	FBLN1	FIGN	FKRP	FOXC1	FRS2	GAS1	GBX2	GLI2	GLI3	GNPAT	GPR37L1	GRID2	GSX2	HIRA	HOXA1
CNS_abnormal_hindbrain_morphology	AARS1	ABCD2	ABL1	ACP2	ADAM10	ADAMTS4	ADGRG1	AFF1	AGA	AGTPBP1	AHI1	AIFM1	AK7	AKAP12	AKT3	ALS2	ANK1	ANK3	AP4B1	APAF1	APC2	ARCN1	ARSA	ARSG	ASCL1	ASS1	ASTN1	ATF2	ATG4B	ATM	ATOH1	ATP1B2	ATP2B2	ATP7A	ATRN	ATXN1	ATXN2	ATXN7	B4GALT2	BAX	BCL10	BCL2	BCL2L2	BDNF	BHLHE22	CACNA1A	CACNA2D2	CADPS2	CAMK4
CNS_abnormal_hippocampus_morphology	ABCB1	ABI2	AGT	AGTPBP1	AGTR2	AK8	AKT3	AP3M2	APC2	APOE	ARL4D	ARL6	ARPC3	ARSG	ARX	ATAT1	ATP1A3	ATP7A	BAD	BASP1	BBS1	BBS2	BBS4	BCAN	BCL2L11	BDNF	BID	BRD7	C1QA	CACNG2	CACNG8	CADM1	CAV1	CD81	CDK5	CDK5R1	CDK5RAP2	CDKN1B	CENPJ	CERS2	CERS6	CHD7	CHL1	CHN2	CIT	CKB	CLCN3	CLCN7	CLN3
CNS_abnormal_hypothalamus_morphology	APAF1	ARNT2	AVP	CYCS	EBF2	ESR1	FGF8	FOXB1	FYN	GM2A	HAP1	HESX1	KISS1R	NAGLU	NDN	NKX2-1	NR5A1	OPN4	OTP	PEG3	POU3F2	RAX	SH2D3C	SHISA2	SIM1	SOX3	TP73	TPH2	UCP2	VAC14	VAX1	ZIC5
CNS_abnormal_inhibitory_postsynaptic_currents	APBA1	ARHGEF9	BDNF	C1QA	CACNA1A	CACNA1B	CAMK4	CC2D1A	CHRM1	CHRM3	CHRNA2	CHRNA4	CNR1	CSPG5	DAGLA	DCX	DNM1	DOC2B	EIF4EBP2	ERC2	GABBR1	GABBR2	GABRA1	GABRA4	GABRA5	GABRD	GABRG2	GLRA1	GLRA2	GLRA3	GPR37	GRIK1	IL1RAPL1	KCNA1	KCNA2	LEPR	LHX6	NBEA	NLGN3	NOVA2	NPAS4	NRXN2	PIP5K1C	PRNP	PTGS2	RIMS1	SLC32A1	SLC6A1	SLC6A3
CNS_abnormal_innervation	ADCY3	AGA	AGRN	ALCAM	ALS2	ATP2B2	BDNF	BMP4	BOC	CACNA1D	CACNA1F	CACNA1S	CACNB3	CACNG2	CALCB	CBLN1	CELSR3	CHAT	CHD7	CHL1	CHN1	CHRNA1	CHRNA10	CHRNG	CLIP3	CNTN2	DLG4	DLX5	DNER	DOK7	DYNC1H1	EBF2	EBF3	ECEL1	EEF1A2	EFNA2	EFNA5	EFNB3	EGFR	EGLN3	EN1	EPG5	EPHA4	EPHA5	EPHB2	ERBB2	ERBB4	ESR1	ESR2
CNS_abnormal_lateral_ventricle_morphology	ADGRA2	AK7	AK8	AP4E1	APAF1	ASPA	ATAT1	ATP1B2	ATXN1L	B4GALT2	BBS1	BBS2	BBS4	BRD7	CACNA1C	CASP9	CD247	CDK5R1	CDON	CELSR2	CHD7	CHL1	CLCN3	COL18A1	DHCR7	DLG5	DNAAF2	DNAH5	DPCD	DSCAM	E2F5	EIF4H	EMX2	FES	FGFR2	FKRP	FOXC1	FOXJ1	FZD3	GDF7	GLI3	HSD17B2	HSF1	HSF2	HTT	HYDIN	ID4	JAM3	L1CAM
CNS_abnormal_learning_memory_conditioning	AAAS	ABCD4	ABI2	ABL2	ADAM11	ADCY1	ADCYAP1	ADD2	ADORA2A	ADRA1B	ADRA1D	ADRA2C	AGA	AGTR2	AKAP5	ALS2	AMPH	ANKRD11	APBA2	APBB1	APOD	APOE	APP	ARC	ARHGEF6	ARHGEF9	ARL6IP5	ARSA	ARSG	ARX	ASIC1	ATG4B	ATM	ATP13A2	ATP1A1	ATP1A2	ATP1A3	ATRX	ATXN1	ATXN3	AVPR1A	B3GAT1	B4GALT2	BACE1	BAIAP2	BCL2L2	BDNF	BRAF	BTBD9
CNS_abnormal_limbic_system_morphology	ABCB1	ABI2	AGT	AGTPBP1	AGTR1	AGTR2	AK8	AKT3	AP3M2	APAF1	APC2	APOE	ARL4D	ARL6	ARNT2	ARPC3	ARSG	ARX	ATAT1	ATP1A2	ATP1A3	ATP7A	AVP	BAD	BASP1	BBS1	BBS2	BBS4	BCAN	BCL2L11	BDNF	BID	BRD7	C1QA	CACNG2	CACNG8	CADM1	CAV1	CD81	CDK5	CDK5R1	CDK5RAP2	CDKN1B	CENPJ	CERS2	CERS6	CHD7	CHL1	CHN2
CNS_abnormal_long_term_potentiation	ADD2	AKAP5	AP3M2	APP	ARC	ARHGEF6	ARHGEF9	ASIC1	ATAD1	ATRX	ATXN1	B3GAT1	BAIAP2	BCAN	BDNF	BTBD9	CACNA1B	CACNB3	CACNG8	CALB2	CAMK2A	CAMK2B	CAMKK2	CCR7	CD247	CDK5R1	CHRD	CHRNA2	CHST10	CNGA2	CNR1	CPEB1	CPLX2	CREB1	CRMP1	CTNND2	CYBB	DGCR8	DGKB	DGKE	DISC1	DLG3	DLG4	DOC2A	DPP6	DPYSL4	EFNA3	EFNB3	EIF2AK4
CNS_abnormal_microglial_cell_morphology	ABCD1	ABCD2	ABHD12	ACP2	ARSA	ARSG	ATP1A3	CD200	CD40LG	CD81	CERS6	CLCN7	CNTF	CSF1	CTSD	CX3CR1	DRD2	EN1	EPG5	ERCC2	ERCC6	ERCC8	GALC	GJC2	GRN	HOXB8	HSD17B4	IDUA	IL18	IL34	IL4	IL4R	IL6	INS	KCNA5	LDLR	LRRK2	NDUFS4	NEU1	NPC1	NXNL1	OGG1	PLP1	PSAP	PSTPIP2	PTPN6	RHO	SCYL1	SPP1
CNS_abnormal_midbrain_morphology	ADH7	AP3B1	APAF1	APC	BAG6	BDNF	CASP9	CCNF	CD247	CHRNB2	CIT	CSNK2A1	CYCS	DKK1	DLG5	DPCD	DYRK1A	EN1	EN2	ERBB3	ERF	ESR2	FGF17	FGF8	FOXB1	FOXC1	FUZ	GBX2	GLI3	GPR37	GRID2	HHAT	HIPK2	HSD17B7	HTT	HYDIN	HYOU1	IFT88	IL6	IREB2	KAT2A	KCNJ6	KDM2B	KIF2A	L1CAM	LEF1	LHX1	LMNB1	LMX1B
CNS_abnormal_miniature_excitatory_postsynaptic_currents	ARC	ARF4	ATAD1	BTBD9	C1QA	CACNA1A	CACNA1B	CACNG2	CACNG8	CADPS	CAPRIN1	CD44	CDH8	CHRD	CLSTN3	CNIH2	CPLX1	CYFIP2	DACT1	DNM1	EHMT1	EIF4EBP2	EPHA4	FBXL20	FGF22	FMR1	GRIA1	GRIN1	GRIN2A	GRIN2B	GRIN2C	HOMER1	KALRN	LGI1	LRRTM4	MADD	MAPK8IP2	MAPT	MECP2	NBEA	NLGN3	NPAS4	NPPC	NRN1	NRXN1	OTOF	PFN2	PIP5K1C	PLPPR4
CNS_abnormal_motor_capabilities_coordination_movement	AAAS	AADAT	AARS1	ABCA2	ABCA3	ABCA5	ABCB1	ABCD1	ABCD2	ABCD4	ABCG1	ABCG5	ABHD12	ABL2	ACHE	ACOT13	ACP2	ACTA1	ACTB	ACTL6B	ACVR1	ADAM11	ADAM18	ADAM22	ADAM23	ADAMTS4	ADCY1	ADCY5	ADCYAP1	ADGRG1	ADGRG6	ADGRL2	ADGRL3	ADGRV1	ADH7	ADIPOR1	ADIPOR2	ADORA2A	ADRA1D	ADRA2C	AEBP2	AFF1	AFG3L2	AFM	AGA	AGPAT2	AGRN	AGRP	AGT
CNS_abnormal_motor_learning	ALS2	APOD	ARL6IP5	ATG4B	ATM	BCL2L2	CERS1	CHRNA4	DDC	DOCK3	FA2H	GJC2	GPR37L1	GRID2	GRM4	HCN1	MECP2	NQO2	NRCAM	NRXN1	PCP4	PEX5L	PLAT	RAC3	RORA	SHANK3	SLC24A2	SST	UBE3A	UNC13C	VIM	ZDHHC13
CNS_abnormal_myelination	ABCD1	ACTL6B	ADAM22	ADGRG6	AFG3L2	AIRE	ARSA	ASPA	ATP8A2	ATRN	BACE1	C3AR1	CACNA2D2	CADM3	CANX	CCR10	CD19	CD300LF	CD36	CD4	CD86	CD8A	CISD2	CLN6	CLN8	CNTNAP1	COQ9	CP	CX3CR1	CXCL10	CXCR2	EDARADD	EEF1A2	EGR2	EIF2B5	EPB41L3	ERBIN	FA2H	FAS	FASLG	FGA	FGD4	FIG4	FYN	GABBR1	GAL3ST1	GALC	GARS1	GFAP
CNS_abnormal_neocortex_morphology	ARHGAP33	ARX	ASPM	CADM1	CCDC88A	CHD7	CLCN7	CUX2	DMRT3	ERBB3	ESR2	FOXC1	FOXG1	ID4	LHX2	MCPH1	MKS1	NPC1	PAFAH1B1	PEX11B	PROS1	ZBTB18
CNS_abnormal_nerve_conduction	ABCD1	CACNB4	CANX	CCR10	CD86	CLCN2	CNTNAP1	EBF2	EGR2	ERBIN	ETV1	FGD4	FIG4	GARS1	GJB1	GNPAT	LAMA2	LEP	LEPR	LPIN1	LRSAM1	MAP1B	MPZ	MTMR2	NALCN	NDRG1	NFASC	NKX6-2	NRCAM	PARL	PARP10	PHYH	PLEC	PLP1	PMP22	PRX	SBF2	SCN8A	SH3TC2	SHC1	SLC1A6	SLC5A3	STMN1	TNR	UGT8
CNS_abnormal_nervous_system_development	ABI1	ABL1	ACP2	ACTL6B	ADAM10	ADAMTS20	ADD1	ADGRA2	ADGRG1	ADGRG6	ADNP	AFDN	AGO2	AGRN	AHI1	AK7	AK8	ALDH1A2	ALKBH1	ALX1	ALX3	AMBRA1	AMN	AMT	ANKRD17	APAF1	APC	APH1A	APOB	ARFGEF2	ARHGAP32	ARHGEF5	ARID1A	ARID3B	ARL13B	ARL6	ARNT	ARX	ASAH1	ASCL1	ASS1	ASTN1	ATMIN	ATOH1	ATP2B2	ATP2C1	ATXN1L	AXIN1	AXIN2
CNS_abnormal_nervous_system_electrophysiology	ABCD1	ABCD2	ADCY8	ADORA1	ALDH5A1	ALS2	ANK3	AP3D1	AP3M2	ARC	ARX	ASIC2	ASIC3	ATP1A2	ATP2B2	BDNF	BSN	CACNA1A	CACNA1B	CACNA1G	CACNA2D2	CACNB4	CACNG2	CALB1	CALB2	CANX	CCR10	CD86	CDH23	CDKL5	CHD7	CHN1	CHRM1	CHRM3	CHRNA3	CHRNA4	CHRNB2	CLCN2	CLOCK	CNTNAP1	CNTNAP2	CREB1	CSTB	DAGLA	DPP6	DRD2	DRD4	DYNC1LI1	EBF2
CNS_abnormal_nervous_system_morphology	AADAT	AARS1	AATK	ABCA2	ABCB1	ABCD1	ABCD2	ABHD12	ABI1	ABI2	ABL1	ABL2	ACHE	ACP2	ACTG1	ACTL6B	ACVRL1	ADAM10	ADAM17	ADAM22	ADAMTS20	ADAMTS4	ADCY1	ADCY3	ADCYAP1	ADD1	ADGRA2	ADGRG1	ADGRG6	ADGRV1	ADH7	ADIPOR2	ADNP	AFDN	AFF1	AFG3L2	AGA	AGO2	AGRN	AGT	AGTPBP1	AGTR1	AGTR2	AHI1	AIFM1	AIPL1	AIRE	AK7	AK8
CNS_abnormal_nervous_system_tract_morphology	ABI2	AKT3	ALS2	AP3B1	AP4E1	APP	ARX	ATOH7	ATR	B4GAT1	BHLHE22	CACNB3	CANX	CASP9	CD81	CDK5R1	CELSR3	CHD7	CHN1	CLCN2	CLIP2	CNTNAP2	COMMD3-BMI1	CRPPA	DCC	DCLK1	DHCR7	DRAXIN	EBF1	EFNB1	EFNB2	EFNB3	EIF4H	EMX1	EMX2	EN1	ENAH	EPHA4	EPHA8	EPHB1	EPHB2	FBXO45	FEZF2	FGF2	FGFR2	FOXC1	FYN	FZD3	GALC
CNS_abnormal_neural_plate_morphology	APC	AXIN2	CFL1	CHMP5	CHRD	DISP1	EPB41L5	FOXH1	FURIN	GNB1	HIRA	JARID2	LDB1	NOG	PNPLA6	POGLUT1	QKI	SMO	SSBP3	TCOF1	VANGL2	ZEB2	ZIC2	ZIC3
CNS_abnormal_neural_tube_morphology_development	ABI1	ADAM10	ADAMTS20	ADGRA2	ADNP	AFDN	AGO2	ALDH1A2	ALKBH1	ALX1	ALX3	AMBRA1	AMT	ANKRD17	APAF1	APC	APH1A	ARID1A	ARID3B	ARL13B	ARNT	ATP2C1	AXIN1	AXIN2	B9D1	BBS4	BCL10	BMP2	BMPR1A	BRCA1	BRCA2	BRD1	BRD2	C2CD3	CALR	CASP8	CASP9	CCDC160	CCNF	CDH2	CDON	CECR2	CELSR1	CENPA	CFL1	CHD7	CHMP5	CITED2	CLUAP1
CNS_abnormal_neurite_morphology	AATK	ABCA2	ABCD2	ACP2	ACTL6B	ADGRG6	AFG3L2	AGA	AGRN	AGTPBP1	ALS2	APOE	ARCN1	ARF4	ARHGAP33	ARHGEF15	ARHGEF6	ARPC3	ARSA	ATM	ATXN1	BACE1	BASP1	BCL2L2	BDNF	C1QA	CACNA1A	CACNA2D2	CADPS2	CAMK1G	CAMK2A	CAMK4	CANX	CAPRIN1	CAV1	CC2D1A	CCND2	CCR10	CD47	CD86	CEND1	CERS1	CERS2	CFL1	CHRNG	CHST14	CLCN2	CLCN6	CLDN11
CNS_abnormal_neuron_apoptosis	ADCYAP1	AIFM1	AKT3	APAF1	APC2	ARHGAP1	ASCL1	ASTN1	ATP7A	B3GNT2	BAG6	BAX	BBS1	BCL2L1	BDNF	BRAF	CAPRIN1	CASP2	CASP3	CASP6	CASP9	CAST	CCL13	CDK5RAP2	CERS1	CHRNA7	CIT	CNR1	COQ9	CX3CL1	CX3CR1	DAPK1	DDIT3	DFFA	DRD2	DUSP1	EGLN3	ELAVL4	EPM2A	ERBB3	F2R	FAF1	FAS	FASLG	FGF8	G3BP1	GAL	GCLM	GFRA3
CNS_abnormal_neuron_differentiation	ADGRG1	ADGRG6	APAF1	ARHGAP32	ASAH1	ATP2B2	B4GAT1	BASP1	BAX	BDNF	BHLHE22	BMPR1B	BRD2	CACNG2	CCDC88A	CCKAR	CDK5R1	CDKN1A	CDKN1B	CDKN2C	CELSR3	CFL1	CHD7	CHN1	CHN2	CHST14	CNR1	CNTF	CNTN1	CRPPA	CRTAC1	DAGLA	DCC	DCLK1	DLG5	DLL1	DLX5	DMRTA2	DSCAM	EBF2	EFNA2	EFNB2	EFNB3	ELAVL4	EN1	ENAH	ENPP2	EPHA4	EPHA8
CNS_abnormal_neuron_morphology	AADAT	AARS1	AATK	ABCA2	ABCB1	ABCD2	ABI2	ABL1	ABL2	ACP2	ACTG1	ACTL6B	ADAM22	ADAMTS4	ADCY3	ADCYAP1	ADGRG1	ADGRG6	ADGRV1	AFF1	AFG3L2	AGA	AGRN	AGTPBP1	AHI1	AIFM1	AIPL1	AKT3	ALCAM	ALS2	ANK1	ANK3	AP3M2	AP4B1	APAF1	APC2	APOE	APP	AR	ARCN1	ARF4	ARFGEF2	ARHGAP32	ARHGAP33	ARHGEF15	ARHGEF6	ARHGEF9	ARL3	ARL6
CNS_abnormal_neuron_physiology	AATK	ADCYAP1	ADGRG1	ADGRV1	AIFM1	AKT3	ALS2	AMPH	APAF1	APC2	ARFGEF2	ARHGAP1	ARX	ASCL1	ASS1	ASTN1	ATOH1	ATP2B2	ATP7A	B3GNT2	B4GAT1	BAG6	BASP1	BAX	BBC3	BBS1	BCL2L1	BDNF	BRAF	BSN	CACNA1C	CACNA1D	CACNA2D2	CADPS	CADPS2	CALHM1	CALY	CAPRIN1	CASP2	CASP3	CASP6	CASP9	CAST	CC2D1A	CCDC88A	CCKAR	CCL13	CDH23	CDK5RAP2
CNS_abnormal_neuron_proliferation	ATOH1	BBS1	CDK5RAP2	CDKN1A	CDON	CEND1	CFL1	CHD7	CNR1	CNTF	CRMP1	CUX2	DAGLA	DAGLB	DGCR8	DMRTA2	FERD3L	FMR1	FOXC1	FOXG1	GAP43	GDPD5	GFRA3	GNB1	GPR37L1	GRASP	HLA-DQB1	HLTF	HPRT1	HSPA5	ID2	KDM2B	KIF26A	LHX5	LLGL1	LMNB1	LMNB2	MAGOH	MCPH1	NCOR2	NEIL3	NEUROG2	NOS3	NR2E1	PAX6	PHOX2B	PRKAB1	PRLR	PRNP
CNS_abnormal_neuronal_migration	ADGRG1	APAF1	APC2	ARFGEF2	ARX	ASCL1	ASS1	ASTN1	B4GAT1	CADPS2	CCDC88A	CCKAR	CDKN1B	CDKN2C	CELSR3	CEND1	CNTNAP2	COL4A1	COL4A2	CRMP1	DAB1	DLX1	DLX2	DRD1	DRD2	DYNC1LI1	EFNA5	EGR2	ERBB3	FBXO45	FEZF1	FGF13	FGF2	FKRP	FLRT2	GFRA3	GLI3	GNPAT	ITGA5	ITGA6	KIF14	KIF2A	LHX5	LHX6	LMNB1	LMNB2	LRP8	MAP3K12	MAPK8IP3
CNS_abnormal_neuronal_precursor_cell_number	CCKAR	CDKN1A	CHD7	CNTF	DAGLA	DLL1	DMRTA2	ERBB2	FST	GAS1	GDF11	JAG1	LLGL1	LMX1B	NEIL3	NEUROG2	NKX2-8	NPY1R	NPY2R	PHOX2B	POU3F2	PSEN1	PTBP2	PTCH1	PTF1A	RBL1	SMO	TP53	TP53BP2	ZBTB18
CNS_abnormal_neurotransmitter_level	ADGRL1	ADRA2A	AP3D1	AP3M2	ASPA	ATP1A2	CACNA1A	CACNA2D2	CHAT	CHRD	CHRM5	CHRNA4	COL13A1	DAO	DDC	DLG4	EEF1A2	ENTPD1	ERC2	GAD1	GAD2	GDI1	GDNF	GFRA1	HRH3	KCNJ6	MAPK8IP2	MAPK9	MECP2	NOS1	NOS3	NR2F6	NR4A2	NRTN	NRXN1	RAB3GAP1	RET	RORA	SLC17A7	SLC17A8	SLC18A2	SLC18A3	SLC1A3	SLC32A1	SLC5A7	SLC6A1	SLC6A3	SNAP25	SPR
CNS_abnormal_object_recognition_memory	APP	ARC	BAIAP2	BRAF	CACNB3	CAMK2A	CARF	CREBBP	CSK	DCDC2	EGR1	EHMT1	FMR1	FOXO6	FZR1	GABBR1	GAL	GIT1	GNAI1	GRIA4	HDAC3	IL6	ITM2B	KCNH3	KIF17	KL	MAPT	NCOR1	NHLRC1	NOS3	NPC1	NPY2R	NQO2	RGS14	SHANK3	SLC17A7	SLC18A1	SLC18A3	SLC6A8	SLC8A2	SYN2	THRA	TNIK	WASF1
CNS_abnormal_oligodendrocyte_morphology	ASPA	EIF2B5	ERBB2	GALC	GFAP	GJC2	GPR17	IL1B	KCNJ10	KLK6	MAG	MBP	MGAT5B	MMP12	MMP9	NKX2-2	NOS2	OLIG1	PDGFRA	PLP1	PLXNA1	PRKAB1	PTPRC	PTPRZ1	QKI	SOX10	TENM4	TERT	TYROBP	ZNF24
CNS_abnormal_paired_pulse_facilitation	ADD2	ATXN1	BACE1	CACNA1A	CADPS2	CAMK2A	CHRD	CHRM1	CNR1	CSPG5	DLG4	EHMT1	FBXL20	FGF22	GDI1	GRIK2	GRIK3	GRM4	HTR1A	KCNA1	LYNX1	MAPK9	MAPT	PFN2	PTN	RAB3GAP1	RIMS1	SLC8A2	SNAP25	SNPH	SPRED1	STON2	STXBP5	SYN1	SYT2	TNIK	UCHL1	UNC13C	USP14	VDAC3
CNS_abnormal_parental_behavior	ADCYAP1	ADGRL1	AEBP1	AMBP	ANXA4	AP3B1	APC	APLNR	APOE	ATP13A2	CACNA1A	CADPS2	CCND1	CDH23	CDKL5	CHD7	CHST8	CNTNAP2	COL5A2	CORT	CSPG5	CTNNA2	CYP19A1	DDC	DGCR8	DLG4	DOCK7	DSCAM	DVL1	EDARADD	EPHA4	EPHB6	ESPN	ESR1	FIGN	FMN2	FOSB	FOXB1	FYN	GABRA1	GABRB3	GABRD	GLB1	GLRB	GNAL	GRIN1	GRM1	GTF2IRD1	HNF4G
CNS_abnormal_parietal_lobe_morphology	ADCY1	ARHGAP33	ARX	ATP7B	BDNF	BHLHE22	BRAF	CHD7	CHRNA7	DYRK1A	EPHA4	ESR2	FYN	GAP43	GRIN2B	LEF1	MAP1B	MAPK8IP3	MAPT	NR2F1	NTRK2	PLXNA4	RIMS1	SLC6A4	TUBA1A
CNS_abnormal_pituitary_gland_morphology	ANXA1	ARNT2	ATCAY	ATG5	B4GALT1	BMP4	CACNA2D2	CACNB4	CDK4	CDKN1B	CDKN2C	CGA	CHD7	CSHL1	CYCS	CYP11B2	DDR2	DISP1	DMD	DRD2	DUOX2	EGR1	ESR1	FGF10	FGF8	FGFR2	FOXC1	FSHR	FUZ	GAL	GHR	GHRH	GHRHR	GSX1	HES1	HESX1	HHEX	HMX2	HMX3	IRS2	ISL1	KL	LATS1	LHX3	LHX4	MARK2	MBD5	MEN1	NBEA
CNS_abnormal_postnatal_subventricular_zone_morphology	ARX	CCDC88A	CCKAR	CLN3	DAB1	DLG5	FOXJ1	FZR1	HTT	LGALS1	LRP8	MCM2	NCAM1	NPY1R	NPY2R	PAX6	RAB23	RBL1	RELN	SHH	VAX1	ZBTB18
CNS_abnormal_prepulse_inhibition	ADRA1D	AFM	AKT1	ALDH3A2	ATF7	AVPR1A	CCK	CHST3	CTNNA2	CTSC	DGCR8	DISC1	DRD2	DVL1	ELMOD1	ERBB4	FABP7	FAM20C	FBXO11	FMR1	FXR2	FZD3	GABBR1	GABRA3	GABRA5	GABRQ	GNB1L	GRIA4	GRID2	GRIN1	GRIN2B	GRIN3A	GRM4	GRM8	GSK3B	HTR1F	IMPA2	KALRN	KCNQ2	KDM8	LPAR1	LRRC7	MAT2A	MDK	MECP2	MIB2	MPI	NPC1	NRCAM
CNS_abnormal_response_to_new_environment	AAAS	ABCD4	ABL2	ADCYAP1	ADORA2A	ADRA1B	AGTR2	ALS2	ANKRD11	APBA2	APOE	APP	ARHGEF9	ARSG	ATP1A1	ATXN1	ATXN3	BACE1	BDNF	C12orf10	CACNA1C	CADPS2	CANX	CAV1	CDH23	CERS6	CHL1	CHRD	CHRNA4	CKB	CLCN3	CLOCK	CNR1	CPLX2	CYB561	CYP7A1	DISC1	DRD3	DRD4	DYNC1LI1	EHMT1	ERC2	ERCC2	ESR2	EYA3	FMR1	GNAS	GRIA1	GRIA2
CNS_abnormal_response_to_novelty	AAAS	ABCD4	ABL2	ADCYAP1	ADORA2A	ADRA1B	AGTR2	ALS2	ANKRD11	APBA2	APOE	APP	ARF4	ARHGEF6	ARHGEF9	ARSG	ATP13A2	ATP1A1	ATP6V1B1	ATXN1	ATXN3	BACE1	BDNF	C12orf10	CACNA1C	CADPS2	CANX	CASP6	CAV1	CDH23	CERS1	CERS6	CHL1	CHRD	CHRNA4	CKB	CLCN3	CLOCK	CNR1	COMT	CPLX2	CYB561	CYP7A1	DISC1	DRD2	DRD3	DRD4	DYNC1LI1	EFNA3
CNS_abnormal_sensory_capabilities_reflexes_nociception	AADAT	ABCA2	ABCC3	ABCC4	ABCD4	ABHD12	ABL2	ACHE	ACPP	ADAMTS5	ADCY1	ADCY8	ADGRG1	ADGRV1	ADORA1	ADORA2A	ADORA3	ADRA1D	ADRA2C	AEBP2	AFG3L2	AFM	AGER	AGRN	AGTR2	AHR	AIRE	AKAP12	ALDH2	ALDH3A2	APOE	ARAF	ARHGEF4	ARNTL	ARRB2	ARX	ASIC3	ASPA	ATCAY	ATF7	ATP1A2	ATP1B2	ATP2A2	ATP2B2	ATP6V0A4	ATP8A2	ATXN1	B3GALT2	B3GNT3
CNS_abnormal_sexual_interaction	ADCYAP1	AFF4	AFP	ARID5B	BRAF	CACNA2D2	CHRM2	CPLX1	CSF1	CSF1R	CYP17A1	CYP19A1	DDO	DLL3	DLX5	DMRTA1	EBF2	EGR1	ESR1	ESR2	ETV5	FOS	FOXB1	FUOM	GRIA1	GRID2	GRIN1	GRM1	GUSB	HEXB	HNF1A	IL5	IRS2	JUND	KCNA1	KIRREL3	KISS1R	LAMA2	LEPR	LGI4	LHCGR	LIN28A	MAOA	MAPT	NHLH2	NKX3-1	NOS1	NPEPPS	OPRM1
CNS_abnormal_sleep_behavior	ARNTL	BTBD9	CACNA1B	CACNA1G	CADPS2	CHRM3	CLOCK	DLGAP3	EBF2	FGF2	FOS	FOSB	GHRHR	HCRT	HCRTR2	HOXB8	HPRT1	HSD17B2	IL10	IL6	KCNA2	KCNB2	KCNC2	LEP	LRRC7	LTA	MAOA	MAP6	MCHR1	NOS1	NOS2	NPAS2	NPY2R	OTC	PER1	PER2	PER3	PRNP	SLC18A2	SLC6A4	SLC6A5	TMUB1	TNF	TNFRSF1A	TNFRSF1B	TPH2	TSHR	UBE3A
CNS_abnormal_social_conspecific_interaction	ADCYAP1	ADGRL1	ADORA2A	AEBP1	AFF4	AFP	AMBP	ANXA4	AP3B1	APBA2	APC	APLNR	APOE	AR	ARID5B	ARX	ATP13A2	AVPR1A	AVPR1B	BBS1	BBS4	BDNF	BRAF	C12orf10	CACNA1A	CACNA1B	CACNA1C	CACNA2D2	CADPS2	CCND1	CDH23	CDKL5	CENPJ	CHD7	CHRM2	CHST8	CNR1	CNTNAP2	COL5A2	COMT	CORT	CPLX1	CRHR2	CSF1	CSF1R	CSK	CSPG5	CTNNA2	CYP17A1
CNS_abnormal_social_investigation	APBA2	AVPR1A	AVPR1B	C12orf10	CACNA1C	CADPS2	CDKL5	CENPJ	CNTNAP2	CRHR2	CSK	DISC1	DLG4	DOCK7	EHMT1	EIF4EBP2	EN2	FMR1	GNAO1	GRIA1	GRIA4	GRIN1	GRIN2B	GRIN3B	GRN	GRPR	IL6	LPAR5	LRRTM1	MAGED1	MAOA	MAP6	MAPK8IP2	MCHR1	MDK	MECP2	NAT8L	NBEA	NIPAL3	NLGN3	NPAS3	NRCAM	OXT	OXTR	PDE10A	PDE11A	PINK1	PRSS12	PTEN
CNS_abnormal_somatic_nervous_system_morphology	ABCD2	ACTG1	ADCY3	ADGRG6	ADGRV1	AFG3L2	AGRN	AGTPBP1	AHI1	AIFM1	AIPL1	AIRE	ALCAM	ALDH1A2	ALPL	ALS2	AP3D1	APOE	ARL3	ARL6	ARSA	ARTN	ASCL1	ASIC3	ATF2	ATF5	ATOH1	ATOH7	ATP1B2	ATP2B2	ATP8A2	ATP8B1	ATXN7	B3GNT2	BACE1	BARHL1	BARHL2	BASP1	BAX	BBS1	BBS12	BBS2	BBS4	BCAR3	BCL2	BCL2L11	BDNF	BHLHE22	BHLHE23
CNS_abnormal_somatosensory_cortex_morphology	ADCY1	ARHGAP33	ARX	BDNF	BHLHE22	BRAF	CHRNA7	DYRK1A	EPHA4	ESR2	FYN	GAP43	GRIN2B	LEF1	MAPT	NR2F1	NTRK2	PLXNA4	RIMS1	SLC6A4	TUBA1A
CNS_abnormal_spatial_learning	ADAM11	ADCY1	ADD2	ADRA1B	AGA	AKAP5	AMPH	APBB1	APOD	APOE	APP	ARC	ARHGEF6	ARHGEF9	ARSA	ARSG	ARX	ASIC1	ATP13A2	ATP1A2	ATP1A3	ATXN1	B3GAT1	B4GALT2	BACE1	BAIAP2	CACNA1B	CAMK2A	CAMKK2	CCL3L3	CCR5	CDK5R1	CHRD	CHRNA7	CHST10	CKB	CLOCK	CNTNAP2	CPLX2	CPT1C	CREB1	CRMP1	CTNND2	CYBB	DCDC2	DCX	DFFA	DGCR8	DISC1
CNS_abnormal_spatial_reference_memory	APOD	APOE	APP	ASIC1	AVPR1A	BACE1	CACNA1B	CADPS2	CAMK2A	CARF	CCL3L3	CCR5	CPLX2	CYP19A1	DGKB	EIF2AK4	GABRA1	GABRG2	GRIA1	GRIA4	GSK3B	HOMER1	IDUA	KCNH3	KCNJ11	KSR1	LDLR	LEPR	LRP8	LRRC7	MTERF2	NTAN1	OTC	RASGRF1	SHANK1	SRR	TLR3	TNF
CNS_abnormal_spatial_working_memory	ADRA1D	ADRA2C	APOE	ARL6IP5	ATXN1	BACE1	CERS1	DCDC2	DGCR8	DGKB	DISC1	DLG4	EIF4H	FOXB1	GDI1	GRIA4	GRM7	IDS	ITM2B	KALRN	KCNH3	LDLR	LNPEP	LRRTM1	MAP2K7	MAPT	NQO2	NRDC	NTRK2	OTC	PTPRZ1	RPS7	SHANK1	SPRED1	SRGAP3	SYNGAP1	TANC1	TBX1	TLR3	TUBA1A	ZIC2
CNS_abnormal_spinal_cord_morphology	ABCD1	AFG3L2	ALCAM	ALS2	AMBRA1	APAF1	AR	ASCL1	ATCAY	ATP8A2	ATRN	B4GAT1	BAX	BCL2	BHLHE22	CACNA1S	CACNA2D2	CACNB4	CACNG2	CANX	CDK5	CHAT	CHN1	CHRNA1	CHRNG	CITED2	CLCF1	CLCN2	CLIP3	CLN8	CNTF	CNTFR	CNTN2	CP	CREBBP	CRLF1	CRPPA	CTF1	CTSF	CUX2	CXCR2	DBX1	DCC	DCTN1	DISP1	DLL1	DOCK3	DRAXIN	DYNC1H1
CNS_abnormal_stratification_in_cerebral_cortex	APC2	BRAF	CDK5	CDK5R1	CLCN7	DAB1	FGF2	FKRP	FOXC1	FYN	GLI3	HSPA5	ID4	KIF2A	LMNB1	LMNB2	PAFAH1B1	PEX2	POMGNT1	PSEN1	RELN	SUZ12	TOP2B	TP53BP2	TTL
CNS_abnormal_synapse_morphology	AFG3L2	AGRN	ALS2	AP3M2	APOE	ARHGEF6	BASP1	BSN	CACNA1A	CACNA2D2	CACNB4	CACNG2	CAMK2A	CAPRIN1	CBLN1	CHAT	CHRNA1	CHRNA7	CHRNB1	CHRNE	CHRNG	CLCN3	CLIP3	COL13A1	DACT1	DAG1	DCTN1	DGKB	DMD	DNAJC5	DNAJC6	DNM1	DOK7	DTNA	ECEL1	EDNRB	EEF1A2	EGR2	EN1	ERC2	FBXO45	FGF22	FGF7	FGFR2	GABRA1	GABRG2	GARS1	GDI1	GPHN
CNS_abnormal_synaptic_depression	ADCY8	ADORA1	AKAP5	ARHGEF6	ARHGEF9	ATAD1	BACE1	BSN	CALY	CAMK2A	CAMK2B	CAMK4	CBLN1	CD247	CDK5R1	CHRM1	CNR1	CSPG5	DAGLA	DISC1	DPYSL5	DRD2	EFNB3	FGF22	FMR1	GFAP	GNAQ	GRIA1	GRIA2	GRID2	GRID2IP	GRIN2B	GRM1	GRM2	IQSEC1	KCNMA1	KIF17	LAMA2	LEPR	LRRC7	MYO5A	NLGN3	NOS1	PCDH17	PCLO	PICK1	PINK1	PIP5K1C	PLAT
CNS_abnormal_synaptic_plasticity	ADCY1	ADD2	ARHGEF9	BDNF	BTBD9	CAMK2A	CAMK2B	CLCN3	CLIP2	DLG4	DPYSL4	DRD1	EHMT1	ESR2	GRIA1	GRIA2	GRIN2B	GRN	KIF17	KSR1	MAP6	NLGN3	NRP2	NTRK2	PCP4	PICK1	PIP5K1C	PLAT	RASGRF1	RGS14	RIMS1	SHANK3	SLC8A2	SYNGAP1	SYNGR1	TNC	UCHL1	USP14	VLDLR
CNS_abnormal_synaptic_transmission	ADARB1	ADCY1	ADCY8	ADD2	ADGRL1	ADORA1	ADRA1D	ADRA2A	AFG3L2	AFM	AGRN	AKAP5	AKT1	ALDH3A2	AP3D1	AP3M2	APBA1	APP	ARC	ARF4	ARHGEF6	ARHGEF9	ARPP21	ASIC1	ASPA	ATAD1	ATF7	ATP1A2	ATRX	ATXN1	ATXN7	AVPR1A	B3GAT1	BACE1	BAIAP2	BCAN	BDNF	BSN	BTBD9	C1QA	CACNA1A	CACNA1B	CACNA1C	CACNA1E	CACNA1H	CACNA2D1	CACNA2D2	CACNB3	CACNB4
CNS_abnormal_telencephalon_development	ADGRA2	ADGRG1	AMBRA1	APAF1	APH1A	ARX	ASCL1	BRAF	CASP9	CDK5	CDK5R1	CELSR3	CHD7	CNBP	CSNK2A1	CTNNBIP1	DAB1	ELP1	EMX2	FBXO45	FEZF2	FGF8	FOXC1	FOXG1	GLI3	GNB1	GSX2	HESX1	HHAT	HHEX	HSD17B7	HSPA5	IL6ST	ITGA6	KAT2A	KIT	LAMC1	LEP	LHX2	LHX8	LMNB2	LRP2	MAP1B	MAPK8IP3	MCPH1	MED1	MLST8	MTOR	NAPA
CNS_abnormal_telencephalon_morphology	ABCB1	ABI2	ABL2	ACHE	ADCY1	ADCY3	ADGRA2	ADGRG1	ADH7	AGA	AGT	AGTPBP1	AGTR2	AK7	AK8	AKT3	AMBRA1	AP3B1	AP3M2	AP4E1	APAF1	APC2	APH1A	APOE	APP	ARFGEF2	ARHGAP33	ARL4D	ARL6	ARPC3	ARSG	ARX	ASCL1	ASPA	ASPM	ATAT1	ATP1A2	ATP1A3	ATP1B2	ATP2B2	ATP7A	ATP7B	ATR	ATRN	ATXN1L	B4GALT2	B9D1	BAD	BAG6
CNS_abnormal_temporal_lobe_morphology	ABCB1	ABI2	AGT	AGTPBP1	AGTR2	AK8	AKT3	AP3M2	APC2	APOE	ARHGAP33	ARL4D	ARL6	ARPC3	ARSG	ARX	ATAT1	ATP1A3	ATP2B2	ATP7A	BAD	BASP1	BBS1	BBS2	BBS4	BCAN	BCL2L11	BDNF	BID	BRD7	C1QA	CACNG2	CACNG8	CADM1	CAV1	CD81	CDK5	CDK5R1	CDK5RAP2	CDKN1B	CENPJ	CERS2	CERS6	CHD7	CHL1	CHN2	CHRM1	CIT	CKB
CNS_abnormal_temporal_memory	ABI2	ADD2	AMPH	APP	ARC	ARX	ATRX	BDNF	BRAF	BTBD9	CACNA1C	CACNB3	CAMK2A	CAMK2B	CAMK4	CAMKK1	CARF	CDC14B	CDKL5	CEBPD	CHRM3	CLIP2	CRBN	CREB1	CREBBP	CREM	CTNND2	DCDC2	DISC1	DLG4	DRD1	EFNA3	EGR1	EHMT1	EIF2AK4	EPHA6	ESR2	FABP7	FEZ1	FOXO6	FZR1	GABRA2	GABRA5	GABRD	GIT1	GNAI1	GPR85	GRIK2	GRIN2A
CNS_abnormal_thalamus_morphology	ADCY1	AGTPBP1	AGTR1	AGTR2	AP3B1	APAF1	ARX	ATRN	B2M	CD247	CD40LG	CHRNB2	CYCS	DISC1	DYRK1A	EPHA4	FEZF2	FKBP8	FOXG1	HSD17B2	HTT	IREB2	MAPK8IP3	MYCBP2	NCOR1	NEUROG2	PAX6	PRNP	SOD2	SOX2	TAL2	VAC14	ZDHHC13	ZIC3	ZIC5	ZNF423
CNS_abnormal_third_ventricle_morphology	APAF1	ARNT2	ARX	ATP1B2	ATXN1L	BBS1	BBS2	BBS4	CASP9	CELSR2	CHD7	COL18A1	DHCR7	DLG5	DPCD	E2F5	EMX2	FOXC1	FZD3	HSF1	HSF2	HTT	MAP1B	MBOAT7	MKKS	MSX1	MYH10	NAPA	NCOR1	NEK1	NFIA	NFIX	NME7	NPAS3	OPHN1	OTP	OTX1	OTX2	PFDN5	PKD1	PSEN1	RB1	RND3	SCRIB	SLC17A6	SLX4	SMARCC1	SOX2	SOX3
CNS_ARC	ACTN4	ARF5	ATP1A1	ATP1A3	ATP1B1	BAIAP2	CAMK2A	CRMP1	CYFIP1	DLG1	DLG2	DLG4	DLGAP1	DLGAP2	DPYSL2	GLUD1	GLUL	GRIN1	HSPA8	IQSEC1	IQSEC2	MBP	PKM	PLP1	SLC25A3	SLC25A4	SLC25A5	STXBP1
CNS_Cav2_channels	ABR	ACTR1A	ADAM22	ADCY1	ADGRL1	AGAP2	ANK1	ANKRD30A	AP2S1	ARHGEF12	ARHGEF2	ARHGEF6	ARPC4	ATP1A1	ATP1A2	ATP1B1	ATP2A2	ATP2B1	ATP2B2	ATP2B3	ATP2B4	ATP6V1A	ATP6V1B2	ATP6V1H	ATP9A	BCAS3	BRAF	BRSK1	CACNA1A	CACNA1B	CACNA1E	CACNB1	CACNB2	CACNB3	CACNB4	CAMK2B	CAMK2D	CAMK2G	CAMK4	CAMKV	CAPRIN1	CASK	CDC42	CFL1	CLASP2	CLTC	CNNM2	CNR1	CTBP1
CNS_Chrna7	ALDH2	ANK2	AP2B1	AP3B2	ATP6V0A1	BASP1	CALM1	CAP2	CHRNA7	CNTN1	CTNNA2	FSCN1	GAP43	GNA12	GNAI2	GNAO1	GNAQ	GNB3	GSN	GSTM1	HOMER1	HSP90AB1	KIF2A	LDHA	MAPT	MARCKS	MYO6	NAPG	NCKAP1	PDIA3	PPP1CA	PPP1R7	PPP3CA	PRKACB	PRKCG	RAB2A	SET	SFN	SH3GL1	SH3GL2	SNAP91	SPTB	STX1A	STX1B	SYNGR1	SYNJ1	TAGLN3	TMEM109	TMOD2
CNS_CYFIP1_all	ABI1	ABI2	AP2A1	ARHGAP44	BAIAP2	CAPRIN1	CYFIP1	CYP46A1	DCTN1	DCTN2	ELAVL1	ELAVL2	ELAVL3	ELAVL4	ERC2	FAM120A	FAM120C	FMR1	HNRNPH1	HOMER1	HSPA8	LARP1	LARP4B	MAP2	NCKAP1	PABPC1	PABPC4	PRDX2	PURB	PURG	RBMXL1	RPL10	RPS3	SHFL	SYNCRIP	U2SURP	UPF1	WASF1
CNS_fatigue	ACADVL	ACHE	APLN	APLNR	ATP2A2	BUB1B	CACNA1C	CAV1	CAV2	COL13A1	DES	DMD	FABP3	GNAI2	IL10	JSRP1	KCNJ11	MTERF2	MTMR14	NCOA3	PFKM	PNPLA8	PPARGC1A	PPARGC1B	PRKAB2	SCO2	SLC18A3	SLC25A25	SLC6A6	SLC8A3	SOD2	SYNE1	TPH1
CNS_FiveHT_2C	ACTB	APBA1	CALM1	CALM2	CALM3	CAPZA2	CAPZB	CASK	DLG4	DNM1	GLRX3	HTR2C	LIN7C	MPP3	NOS1	OLA1	SPTAN1	STXBP1
CNS_FMRP_targets	AAK1	AATK	ABCA2	ABCA3	ABCG1	ABR	ACLY	ACO2	ACTB	ADAP1	ADARB1	ADCY1	ADCY5	ADD1	ADGRB1	ADGRB2	ADGRL1	ADGRL3	ADNP	AFF3	AFF4	AGAP1	AGAP2	AGAP3	AGO1	AGO2	AGPAT3	AGRN	AGTPBP1	AHDC1	AJM1	AKAP6	AKAP9	AKT3	ALDOA	ALDOC	ALS2	AMPH	ANAPC1	ANK1	ANK2	ANK3	ANKRD11	ANKRD17	ANKRD52	AP1B1	AP2A1	AP2A2	AP2B1
CNS_GABA_PSC	ARHGEF9	GABRA1	GABRA2	GABRA3	GABRA4	GABRA5	GABRB1	GABRB2	GABRB3	GABRD	GABRG1	GABRG2	GPHN	LHFPL4	NBEA	NLGN2	NLGN3	NRXN1
CNS_Lek2015_LoFintolerant_90	AAK1	ABCA2	ABCB7	ABCD1	ABCD3	ABCE1	ABCF2	ABHD16A	ABHD17B	ABI2	ABL1	ABLIM1	ABR	ACACA	ACAN	ACAP2	ACBD3	ACE2	ACHE	ACIN1	ACLY	ACSL4	ACTB	ACTC1	ACTL6A	ACTL6B	ACTN1	ACTN2	ACTN4	ACTR1A	ACTR2	ACTR3	ACTR3B	ACVR1	ACVR1B	ACVR2A	ACVR2B	ADAD1	ADAM10	ADAM17	ADAM22	ADAM23	ADAMTS10	ADAMTS19	ADAMTS2	ADAMTS6	ADAR	ADCK5	ADCY1
CNS_mGluR5	ADD1	ADD2	ALDOA	ALDOC	AP2B1	ATP1A1	ATP1A2	ATP1A3	ATP1B1	ATP2B1	BSN	CIT	CLTC	DNM1	DNM2	DSTN	GDI1	GNAO1	HOMER1	L1CAM	MAP1A	MAP1B	MAP2	NSF	PACS1	PLCB1	RAB3A	RPH3A	SEPTIN5	SEPTIN7	SHANK1	SRCIN1	SYNJ1	SYNPO	YWHAB	YWHAG	YWHAH	YWHAQ	YWHAZ
CNS_NMDAR_network	ACTN2	ALDOC	ATP1A1	ATP2B4	CAMK2A	CAMK2B	CAPZA2	CAPZB	CDH2	CIT	CTNNB1	DLG1	DLG2	DLG3	DLG4	DLGAP1	DNM1	FLNA	GAP43	GAPDH	GNAS	GNB1	GNB2	GNB4	GRIN1	GSN	HOMER1	INA	MAP2	MAP2K1	MAPK3	MBP	MYO5A	NEFM	NSF	PLCB1	PPP2R1A	PPP3CA	PRKAR2B	PRKCG	PTK2B	PTPN11	RAB3A	RAB6A	RAC1	RALA	SHANK1	SHANK2	SNAP25
CNS_Pre_synaptic_active_zone	ACTA1	ACTB	ACTG1	ALCAM	ALDOA	ALDOC	ANXA5	ANXA6	AP2B1	AP2M1	APOE	ARF1	ARL8B	ARPC3	ARPC4	ATP12A	ATP1A1	ATP1A2	ATP1A3	ATP1A4	ATP1B1	ATP1B2	ATP2B1	ATP2B2	ATP2B3	ATP2B4	ATP5F1B	ATP5F1C	ATP5MG	ATP5PB	ATP5PO	ATP6V0A1	ATP6V0D1	ATP6V1A	ATP6V1B2	ATP6V1C1	ATP6V1D	ATP6V1E1	BASP1	CACNA2D1	CAMK2A	CD47	CD81	CDC42	CISD1	CKB	CLTC	CNP	CNTN1
CNS_Presynapse	A2M	AAK1	ABCA1	ABHD17B	ACLY	ACTA1	ACTB	ACTG1	ACTR2	ACTR3	ACTR3B	AHCYL2	ALCAM	ALDOA	ALDOC	ANXA11	ANXA5	ANXA6	AP1B1	AP2A1	AP2A2	AP2B1	AP2M1	AP2S1	AP3D1	AP3M2	APOE	ARF1	ARFGAP1	ARFIP2	ARHGAP1	ARL8A	ARL8B	ARPC1A	ARPC2	ARPC3	ARPC4	ARPC5	ATG2A	ATG9A	ATP12A	ATP1A1	ATP1A2	ATP1A3	ATP1A4	ATP1B1	ATP1B2	ATP2A2	ATP2B1
CNS_PSD_95_core	ABLIM1	ABR	ACO2	ALDOC	ANKS1B	ATP1B1	ATP5F1A	ATP5F1B	ATP5PO	ATP6V0D1	BAIAP2	CAMK2A	CAMK2B	CAPZA2	CFL1	CLTC	CNP	DLG1	DLG2	DLG3	DLG4	DLGAP1	DLGAP2	DLGAP3	DSTN	FAM81A	FSCN1	GAPDH	GLUL	GNAO1	GRIA3	GRIN1	GRIN2D	IQSEC1	IQSEC2	NRXN1	NSF	PDHA1	PDHB	PGK1	PHB2	PKM	PLP1	PPP3CA	PPP3CB	PRDX1	PRDX2	RAC1	RPS14
CNS_PSD_human_core	AARS1	ABCD3	ABI1	ABI2	ABLIM1	ABR	ACBD5	ACLY	ACO2	ACP1	ACSL3	ACSL6	ACTB	ACTN1	ACTN2	ACTN4	ACTR1A	ACTR1B	ACTR2	ACTR3	ADD1	ADD2	ADD3	ADGRL1	AFDN	AGAP2	AHCYL1	AHNAK	AK1	AK5	AKR1A1	AKR7A2	ALDH2	ALDH6A1	ALDH7A1	ALDOA	ALDOC	AMPH	ANK1	ANK2	ANK3	ANKFY1	ANKS1B	ANXA2	ANXA5	ANXA6	AP1B1	AP1S1	AP2A1
CNS_seizures	ACHE	ACP2	ADAM22	ADAMTS4	ADARB1	ADGRV1	ADRA2A	AIFM1	AKAP5	AKT3	ALDH5A1	ALPL	AMPH	ANK3	AP3B2	AP3D1	AP3M2	APC2	APOE	ARX	ASPA	ATAD1	ATCAY	ATOX1	ATP1A3	ATP7A	ATRN	ATXN7	AVPR1B	BCKDK	BHLHE40	BLOC1S6	BRAF	BSN	C1QA	CACNA1A	CACNA1G	CACNA2D2	CACNB4	CACNG2	CAMK2A	CD3E	CDK5R1	CDKN2A	CELF4	CERS1	CFL1	CHN1	CHRNA4
CNS_Synaptic_vesicle	AAK1	ABHD17B	ACLY	ACTA1	ACTB	ACTR2	ACTR3	ACTR3B	AHCYL2	ALDOA	ALDOC	ANXA11	ANXA6	AP1B1	AP2A1	AP2A2	AP2B1	AP2M1	AP2S1	AP3D1	AP3M2	APOE	ARFIP2	ARHGAP1	ARL8A	ARL8B	ARPC1A	ARPC2	ARPC3	ARPC4	ARPC5	ATG2A	ATG9A	ATP1A1	ATP1A2	ATP1A3	ATP1B1	ATP2A2	ATP2B1	ATP2B2	ATP5F1A	ATP6AP1	ATP6AP2	ATP6V0A1	ATP6V0A4	ATP6V0C	ATP6V0D1	ATP6V1B1	ATP6V1B2
CNS_Synaptic_vesicle_GABA_enriched	A2M	ABCA1	BRDT	CCDC22	CPSF7	DMRT2	DNAJB11	FAM184A	KRT1	KRT10	LACTB	LAMP5	MVP	PDE8B	PSME4	PURA	REXO4	RPS3A	RTN4	SLC32A1	SLC35F5	SLX4IP	SV2C	TMEM135
CNS_Synaptic_vesicle_Glu_enriched	ARFGAP1	C1QC	CTTNBP2NL	GP5	HECTD4	LARGE2	MAL2	NPTXR	RAP2B	RPL13	SLC17A7	SLC2A3	SLC30A3	SLC8A1	SLC8A2	STX1A	SV2B	SYP	SYT1	SYT12	SYT17	SYT5	TMEM163
CNS_thin_cerebral_cortex	AK7	ARHGAP33	ARL6	B4GALT2	BBS1	BBS2	BBS4	BRAF	CDK5RAP2	CDON	DISC1	DNAAF2	DNAH5	DPCD	EGFR	FGF2	FOXG1	FRS2	FZD3	GLI3	GNB1	HAP1	HYDIN	JAM3	KIF14	L1CAM	LAMC1	LIG4	LRRTM1	MARCKSL1	MCPH1	MKKS	NRDC	OPHN1	PAX6	PEX13	POLB	POMGNT1	PPT1	RPS7	SEMA3A	SLX4	SOX11	TUBB2B	WASF1	XRCC4	ZIC2
GO_ANTEROGRADE_AXONAL_TRANSPORT	AP3B1	AP3B2	AP3D1	AP3M1	AP3M2	AP3S1	AP3S2	BLOC1S1	BLOC1S2	BLOC1S3	BLOC1S4	BLOC1S5	BLOC1S6	DTNBP1	HAP1	KIF1A	KIF1B	KIF3B	KIF4A	MGARP	NEFL	RAB21	SNAPIN	SOD1	SPAST	SPG7
GO_APICAL_DENDRITE	CLU	CPEB3	FAS	FLNA	MYO1D	NEURL1	NSMF	OSBP2	PPARGC1A	PTK2B	RGS12	SEZ6	SLC17A8	SLC4A10	YKT6
GO_ASTROCYTE_DEVELOPMENT	CDK6	CNTF	DLL1	DRD1	EIF2B5	GFAP	KRAS	LAMB2	LAMC3	MT3	NF1	PLP1	POU3F2	S100A8	S100A9	SMO	TLR4	TSPAN2	VIM
GO_ASTROCYTE_DIFFERENTIATION	ABL1	CDK6	CNTF	DLL1	DRD1	EIF2B5	GCM1	GFAP	HES5	HMBS	KRAS	LAMB2	LAMC3	LIF	MAP2K1	MAPK1	MAPK3	MT3	NF1	NKX2-2	NOTCH1	PAX6	PLP1	PLPP3	POU3F2	PTPN11	S100A8	S100A9	S100B	SHH	SMO	SOX6	SOX8	SOX9	STAT3	TAL1	TLR4	TSPAN2	VIM
GO_AUTONOMIC_NERVOUS_SYSTEM_DEVELOPMENT	ASCL1	CTNNB1	EDNRA	EDNRB	EGR2	FZD3	GATA3	GBX2	GDNF	GFRA3	HAND2	HES1	HES3	HLX	HOXB1	HOXB2	INSM1	KIF26A	NAV2	NF1	NRP1	NRP2	NTRK1	PHACTR4	PHOX2A	PHOX2B	PLXNA3	PLXNA4	PRLH	RET	SEMA3A	SEMA3F	SIX1	SOX10	SOX11	SOX4	SOX8	TBX1	TFAP2A	TFAP2B	TLX2	TP63
GO_AXO_DENDRITIC_TRANSPORT	AP3B1	AP3B2	AP3D1	AP3M1	AP3M2	AP3S1	AP3S2	APBA1	APP	BLOC1S1	BLOC1S2	BLOC1S3	BLOC1S4	BLOC1S5	BLOC1S6	DTNBP1	HAP1	HIF1A	KIF1A	KIF1B	KIF3B	KIF4A	KLC3	MAPT	MGARP	NDEL1	NEFL	OPA1	PAFAH1B1	RAB21	SNAPIN	SOD1	SPAST	SPG11	SPG7	UCHL1	WDR81
GO_AXON	AAK1	ACADM	ADAM21	ADAM22	ADCY10	ADCY9	ADCYAP1	ADGRL1	ADGRL3	ADNP	ADORA1	ADRA2C	ADRB2	AGER	ALCAM	ALS2	AMIGO1	ANK1	ANK3	ANXA3	ANXA5	AP1S1	AP2M1	AP3B1	AP3B2	AP3D1	AP3M1	AP3M2	AP3S1	AP3S2	APBB1	APC	APP	ATAT1	ATCAY	ATL1	ATP1A3	ATP6V0D1	AURKA	AVIL	AZIN2	BACE1	BIN1	BLOC1S1	BLOC1S2	BLOC1S3	BLOC1S4	BLOC1S5	BLOC1S6
GO_AXON_CYTOPLASM	AP3B1	AP3B2	AP3D1	AP3M1	AP3M2	AP3S1	AP3S2	BLOC1S1	BLOC1S2	BLOC1S3	BLOC1S4	BLOC1S5	BLOC1S6	DTNBP1	HAP1	HIF1A	KIF1A	KIF1B	KIF3B	KIF4A	MGARP	NDEL1	NEFL	OPA1	PAFAH1B1	RAB21	RANGAP1	SNAPIN	SOD1	SPAST	SPG7	UCHL1	WDR81
GO_AXON_ENSHEATHMENT_IN_CENTRAL_NERVOUS_SYSTEM	CLU	CNTN2	ERCC2	FA2H	HES5	ID4	KCNJ10	MYRF	NKX6-2	PLP1	PTEN	TENM4
GO_AXON_EXTENSION	ALCAM	CDK5	CYFIP1	DCLK1	DCX	DVL1	EPYC	FMOD	ITGB1	LAMB2	LHX2	MAP1B	MAPT	NDN	NLGN3	NRP1	NRP2	OGN	PLXNB1	POU4F2	POU4F3	PPP3CB	RAPH1	SEMA3A	SEMA3F	SEMA5B	SEMA7A	SLC9A6	SLIT1	SLIT2	SLIT3	SPG11	TPBGL	ULK1	ULK2	USP9X	VCL
GO_AXON_INITIAL_SEGMENT	ANK3	BIN1	CAMK2D	CCK	KCNQ2	KCNQ3	LRRC7	NFASC	NRCAM	SCN1A	SCN8A	SPTBN4
GO_AXON_PART	AAK1	ADCYAP1	ADORA1	ADRA2C	ANK1	ANK3	ANXA5	AP1S1	AP2M1	AP3B1	AP3B2	AP3D1	AP3M1	AP3M2	AP3S1	AP3S2	APBB1	APC	APP	ATP6V0D1	AURKA	BIN1	BLOC1S1	BLOC1S2	BLOC1S3	BLOC1S4	BLOC1S5	BLOC1S6	BOC	CABP4	CAD	CALB1	CALB2	CALCA	CAMK2D	CCK	CCKAR	CCL2	CDH8	CHRM1	CHRM2	CHRM3	CHRM4	CLASP2	CNTN2	CNTNAP1	CNTNAP2	COBL	CPLX1
GO_AXON_REGENERATION	APOA1	APOD	BCL2	CALU	CHL1	CHST3	CTNNA1	DHFR	DHFRP1	FOLR1	ISL1	JAK2	JAM3	JUN	LAMB2	MTR	NEFH	NEFL	NREP	RTN4RL1	RTN4RL2	RXRA	TNC	TSPO
GO_AXONAL_FASCICULATION	AMIGO1	CDK5R1	CELSR3	CNR1	CNTN2	CNTN4	CRTAC1	EPHA3	EPHA4	EPHB2	EPHB3	FEZF2	MEGF8	NDN	NRCAM	NRP1	PTPRZ1	RTN4	SEMA3A	SEMA5A
GO_AXONAL_GROWTH_CONE	APC	BOC	CLASP2	COBL	EPHA4	FKBP4	FLRT3	GPM6A	L1CAM	LIMK1	MAPK8IP1	NRXN1	OLFM1	PARD3	PARD6A	PTCH1	RTN4R	SHTN1	TIAM1	TRPV2
GO_AXONEMAL_DYNEIN_COMPLEX	CCDC114	DNAH1	DNAH17	DNAH2	DNAH3	DNAH5	DNAH6	DNAH7	DNAH8	DNAI1	DNAI2	DNALI1	DYNC2LI1	NME8
GO_AXONEMAL_DYNEIN_COMPLEX_ASSEMBLY	ARMC4	CCDC103	CCDC114	CCDC151	CCDC39	CCDC40	DNAAF1	DNAAF2	DNAAF3	DNAAF4	DNAAF5	DNAH1	DNAH5	DNAH7	DNAI1	DNAI2	DRC1	LRRC6	PIH1D3	SPAG1	TEKT2	ZMYND10
GO_AXONEME_ASSEMBLY	ARMC4	BBS2	CC2D2A	CCDC103	CCDC114	CCDC151	CCDC39	CCDC40	CFAP46	CFAP74	DNAAF1	DNAAF2	DNAAF3	DNAAF4	DNAAF5	DNAH1	DNAH5	DNAH7	DNAI1	DNAI2	DRC1	HYDIN	JHY	LRGUK	LRRC6	NEURL1	PIH1D3	PLA2G3	RP1	RP1L1	RSPH1	RSPH4A	RSPH9	SPAG1	SPAG16	SPAG17	SPEF2	TEKT2	TPGS1	TTLL1	TTLL3	TTLL5	UBE2B	ZMYND10
GO_AXONEME_PART	ARFGEF2	ARL6	CCDC114	CEP162	DNAH1	DNAH17	DNAH2	DNAH3	DNAH5	DNAH6	DNAH7	DNAH8	DNAI1	DNAI2	DNALI1	DYNC2LI1	HYDIN	NME8	RSPH4A	SAXO1	SPAG16	SPAG17	WDPCP
GO_BRAIN_MORPHOGENESIS	BBS2	BBS4	CDH2	CTNNA2	DKK1	DUOX2	EMX1	FGF8	FZD3	FZD6	GDF7	GSX2	HESX1	HHEX	MKKS	NF1	OTX1	PAFAH1B1	PAX2	PROP1	PSEN1	PTEN	SFRP1	SFRP2	SHANK3	SLC4A10	SLC6A4	SLIT1	SMO	SOS1	SPEF2	UCHL5	WNT5A	ZNF335
GO_CALCIUM_ION_REGULATED_EXOCYTOSIS_OF_NEUROTRANSMITTER	C2CD4A	C2CD4B	C2CD4C	C2CD4D	CACNA1A	DOC2A	DOC2B	RIMS2	RPH3A	RPH3AL	SYT1	SYT10	SYT11	SYT12	SYT13	SYT14	SYT14P1	SYT15	SYT16	SYT17	SYT2	SYT3	SYT4	SYT5	SYT6	SYT7	SYT8	SYT9	SYTL1	SYTL2	SYTL3	SYTL4	SYTL5	TC2N
GO_CELL_DIFFERENTIATION_IN_HINDBRAIN	AGTPBP1	ATP2B2	ATP7A	CACNA1A	CBLN1	CEND1	FAIM2	GATA2	GRID2	HERC1	KNDC1	LDB1	LHX1	LHX5	MTPN	NOG	NRXN1	PHOX2B	PROX1	RORA	WNT7A
GO_CELL_MIGRATION_IN_HINDBRAIN	ARL13B	CEND1	CTNNA2	DAB1	ITGB1	LEF1	PHOX2B	PLXNA2	POU4F1	RBFOX2	RERE	SEMA4C	SOCS7
GO_CELL_MORPHOGENESIS_INVOLVED_IN_NEURON_DIFFERENTIATION	ABL1	ADCY1	ADGRB1	AFG3L2	ALCAM	ALS2	AMIGO1	ANK3	ANOS1	APBB1	APBB2	APP	ARTN	ARX	ATL1	ATOH1	ATP2B2	ATP8A2	B3GNT2	B4GAT1	BAIAP2	BCL11B	BCL2	BDNF	BMP7	BMPR1B	BOC	BRSK1	BRSK2	BTBD3	CABP4	CACNA1A	CCK	CCKAR	CDH11	CDH4	CDK5	CDK5R1	CELSR2	CELSR3	CHL1	CHN1	CHRNB2	CLIC5	CNP	CNTN2	CNTN4	COBL	COL25A1
GO_CELL_PROLIFERATION_IN_FOREBRAIN	ARX	CEP120	DCT	DISC1	DIXDC1	DOCK7	EMX2	FABP7	FGF8	FGFR1	FGFR2	GLI3	HHEX	HOOK3	IGF2BP1	KIF14	LHX5	NUMB	NUMBL	PCM1	POU3F2	POU3F3	RRM1	SIX3	WNT3A	WNT7A	ZEB2
GO_CENTRAL_NERVOUS_SYSTEM_DEVELOPMENT	AARS1	ABAT	ABCB6	ABL1	ABR	ABT1	ACAN	ACAT1	ACSL3	ACTB	ACTL6A	ACTL6B	ACVR1B	ADAM22	ADAM23	ADCYAP1	ADGRA2	ADGRG1	ADORA2A	AFF2	AGER	AGTPBP1	AGTR2	AHI1	AK2	AK4	AK8	AKAP5	AKT1	ALDH1A2	ALDH1A3	ALDH3A2	ALDH5A1	ANP32B	ANXA3	APAF1	APOD	APP	AQP1	ARCN1	ARF4	ARHGAP11B	ARHGAP35	ARID1A	ARL13B	ARL6	ARMC4	ARNT2	ARRB2
GO_CENTRAL_NERVOUS_SYSTEM_NEURON_AXONOGENESIS	CDH11	CHRNB2	DCC	DCLK1	DCX	EPHA4	EPHB1	EPHB2	EPHB3	FBXO45	GLI2	NDEL1	NFIB	NR2E1	NR4A2	PAFAH1B1	PHOX2B	PLXNA4	PTEN	PTK2	SCN1B	SLIT2	SPTBN4	SZT2	TCTN1	TSKU	ZEB2
GO_CENTRAL_NERVOUS_SYSTEM_NEURON_DEVELOPMENT	ARX	ASCL1	ATF5	ATP7A	BTG2	CDH11	CDK5	CHRNB2	CNTN2	DCC	DCLK1	DCLK2	DCX	DISC1	DRD1	DRD2	EPHA4	EPHB1	EPHB2	EPHB3	FBXO45	FEZF2	FGF8	FGFR1	FGFR2	GABRB1	GATA2	GBA2	GBX2	GLI2	GNAQ	HPRT1	LEP	LHX6	LHX8	MAP2	NDEL1	NFIB	NPY	NR2E1	NR4A2	NRP1	NTRK2	OGDH	PAFAH1B1	PHOX2B	PLXNA3	PLXNA4	PTEN
GO_CENTRAL_NERVOUS_SYSTEM_NEURON_DIFFERENTIATION	ABT1	AGTPBP1	ARX	ASCL1	ATF5	ATP2B2	ATP7A	AXIN1	BCL11B	BTG2	CACNA1A	CBLN1	CDH11	CDK5	CEND1	CHD5	CHRNB2	CLN8	CNTN2	CSF1R	DBX1	DCC	DCLK1	DCLK2	DCX	DISC1	DLL4	DLX1	DLX2	DMRT3	DRAXIN	DRD1	DRD2	DYNC2H1	EMX1	EOMES	EPHA4	EPHB1	EPHB2	EPHB3	ERBB4	EVX1	FAIM2	FBXO45	FEZF2	FGF8	FGFR1	FGFR2	FOXN4
GO_CENTRAL_NERVOUS_SYSTEM_PROJECTION_NEURON_AXONOGENESIS	CDH11	CHRNB2	DCC	DCLK1	DCX	EPHA4	EPHB1	EPHB2	EPHB3	FBXO45	GLI2	NFIB	NR2E1	NR4A2	PAFAH1B1	PLXNA4	SCN1B	SLIT2	SPTBN4	SZT2	TSKU	ZEB2
GO_CEREBRAL_CORTEX_CELL_MIGRATION	ADGRG1	ARX	BMERB1	CCDC141	CDK5	CDK5R1	CDK5R2	CTNNB1	CX3CR1	DAB1	DAB2IP	DCX	DISC1	DIXDC1	EFHC1	EGFR	FBXO45	FGF13	FGFR1	FUT10	GLI3	HTR6	LAMB1	LHX6	MBOAT7	NDEL1	NKX2-1	NR2E1	NRP1	PAFAH1B1	PEX13	POU3F2	POU3F3	PSEN1	RAC1	RELN	ROBO1	RTN4	SEMA3A	SLIT2	SOCS7	SRGAP2	SRGAP2C
GO_CEREBRAL_CORTEX_DEVELOPMENT	ADGRG1	ARHGAP11B	ARX	ASCL1	ASPM	ATIC	ATOH1	BAD	BAX	BBS2	BBS4	BMERB1	BTBD3	CCDC141	CCDC85C	CDH2	CDK5	CDK5R1	CDK5R2	CDON	CEP120	CNTNAP2	COL3A1	CTNNB1	CX3CR1	DAB1	DAB2IP	DCX	DISC1	DIXDC1	DMRTA2	EFHC1	EGFR	EMX1	EMX2	EOMES	FAT4	FBXO45	FGF13	FGFR1	FOXP2	FUT10	GART	GLI3	GNG12	GRIN1	GSK3B	H2AX	HIF1A
GO_CEREBRAL_CORTEX_GABAERGIC_INTERNEURON_DIFFERENTIATION	ARX	ASCL1	CNTN2	DLX1	DLX2	DRD1	DRD2	FEZF2	LHX6	NKX2-1	RAC1	RAC3
GO_CEREBRAL_CORTEX_NEURON_DIFFERENTIATION	ARX	ASCL1	CHD5	CNTN2	DLX1	DLX2	DRD1	DRD2	EMX1	EOMES	FEZF2	GDPD5	HPRT1	ID4	LHX6	NKX2-1	NR2E1	PAFAH1B1	PSEN1	RAC1	RAC3	ZNF335
GO_CEREBRAL_CORTEX_RADIALLY_ORIENTED_CELL_MIGRATION	ADGRG1	BMERB1	CCDC141	CDK5	CDK5R1	CDK5R2	CTNNB1	DAB1	DAB2IP	DCX	DISC1	DIXDC1	FBXO45	FUT10	GLI3	LAMB1	LHX6	MBOAT7	NDEL1	NR2E1	PAFAH1B1	POU3F2	POU3F3	RAC1	RELN	RTN4	SOCS7	SRGAP2	SRGAP2C
GO_CRANIAL_NERVE_DEVELOPMENT	ATOH7	ATP8B1	CHD7	CHRNB2	CTNNB1	DRGX	EGR2	EPHB1	EPHB2	ERBB3	GLI3	HES1	HES3	HOXA1	HOXA3	HOXB1	HOXB2	HOXB3	HOXD3	ISL1	KCNA2	LPAR1	NAV2	NKX2-2	NRP1	NTRK1	PAX2	PHOX2A	PHOX2B	PLXNA3	PLXNA4	POU4F1	POU4F3	SALL1	SEMA3A	SEMA3F	SIX1	SIX4	SLC1A3	SLITRK6	TBX1	TFAP2A	TMEM126A
GO_CRANIAL_NERVE_MORPHOGENESIS	ATP8B1	CHRNB2	EGR2	EPHB1	EPHB2	GLI3	HOXA1	HOXA3	HOXB1	HOXB2	HOXB3	HOXD3	KCNA2	NRP1	PAX2	PHOX2A	PLXNA3	PLXNA4	SEMA3A	SEMA3F	SIX1	TBX1	TFAP2A
GO_DENDRITE	ABITRAM	ACAD9	ACTN2	ACVRL1	ADA	ADCY10	ADCY2	ADCY4	ADCY9	ADNP	ADORA1	ADRB2	AGO2	AKAP5	ALCAM	ALOX5	ALS2	AMFR	AMIGO1	ANK3	ANKS1B	ANXA3	ANXA5	APBB1	APC	APOD	APOE	APP	AQP11	ARC	ARF4	ARFGEF2	ARHGAP32	ARHGAP44	ARHGEF15	ARHGEF2	ARRB1	ARRB2	ASAP1	ASIC2	ATCAY	ATP1A2	ATP1A3	ATXN10	ATXN1L	AVP	AZIN2	BAIAP2	BCAN
GO_DENDRITE_CYTOPLASM	ADA	CANX	CDKL5	DLG4	GABARAPL1	GRIK2	GRIK3	HPCA	KCNAB1	KLHL17	LRRK2	MAPK1	OPRM1	SOD1	UHMK1	WLS
GO_DENDRITE_DEVELOPMENT	ACSL4	APP	ARF4	BAIAP2	BBS4	BMP7	BTBD3	CACNA1A	CDK5	CELSR2	CTNNA2	CTNND2	DAB1	DCLK1	DCX	DLG4	DSCAM	DVL1	EPHB1	EPHB2	EPHB3	FARP1	FAS	FEZF2	FLRT1	FMN1	FYN	GHRL	GRIN3A	GRIP1	HDAC2	HPRT1	IGSF9	ITGB1	KIDINS220	KLF7	KLHL1	LRP4	LST1	MAP1B	MAP2	MAP6	MAPK8IP2	MATN2	MCF2	MECP2	MEF2A	MINK1	NCK2
GO_DENDRITE_MEMBRANE	AKAP5	ATF4	ATP2B1	DDN	GABARAPL1	GABRG2	GPER1	GRIA1	HPCA	ITGA8	LAMP5	NGFR	OPRD1	OPRM1	PALM	SGCE	SHISA9	TACR3	TRPV1	WLS
GO_DENDRITE_MORPHOGENESIS	BTBD3	CACNA1A	CDK5	CELSR2	CTNNA2	CTNND2	DCLK1	DCX	DLG4	DSCAM	DVL1	EPHB1	EPHB2	EPHB3	FARP1	FMN1	FYN	HPRT1	ITGB1	KIDINS220	KLF7	LRP4	MAP2	MAP6	MAPK8IP2	MEF2A	MINK1	PAK3	PREX2	PTEN	RAC1	RBFOX2	RERE	SDC2	SEMA3A	SHANK1	SHANK3	SLC11A2	SLITRK5	TMEM106B	VLDLR	WNT7A
GO_DENDRITIC_SHAFT	AKAP5	APP	ARHGEF2	CNIH2	CNIH3	CRIPT	CTNNB1	DLG3	DRD1	FLNA	FMR1	GABBR1	GIPC1	GPER1	GRIA3	GRM7	GSK3B	HTR2A	ILK	INPP5J	JPH4	KIRREL1	KIRREL3	LPAR1	LZTS1	NLGN1	NSF	NTSR1	PREX1	PRKAR2B	PSEN1	SEZ6	SLC12A5	SLC8A1	SYNDIG1	SYNGAP1	ZMYND8
GO_DENDRITIC_SPINE_DEVELOPMENT	ACSL4	ARF4	CTNND2	DLG4	EPHB1	EPHB2	EPHB3	NCK2	PAK2	PAK3	PAK4	PTEN	SHANK1	SHANK3	SLC12A5	SLC9A6	SRGAP2	UBA6	WNT7A
GO_DENDRITIC_SPINE_ORGANIZATION	ARF1	CTNND2	CTTN	DLG4	EPHB1	EPHB2	EPHB3	ITGA3	ITPKA	MTMR2	PAK3	PICK1	PTEN	SHANK1	SHANK3	TANC1	WNT7A
GO_DOPAMINERGIC_NEURON_DIFFERENTIATION	CSNK1E	CTNNB1	DMRTA2	EN1	FGF8	FOXA1	FOXA2	FZD1	HIF1A	LMX1A	LMX1B	LRP6	NR4A2	OTX2	PHOX2A	PHOX2B	PITX3	RAC1	RSPO2	RYK	SFRP1	SHH	VEGFA	VEGFD	WNT1	WNT2	WNT3A	WNT5A
GO_DORSAL_VENTRAL_NEURAL_TUBE_PATTERNING	BMP4	FKBP8	FOXA1	GLI2	GLI3	GSC	IFT122	PAX7	PSEN1	PTCH1	SHH	SMO	TBC1D32	TCTN1	TULP3	WDR19	WNT3A
GO_ENSHEATHMENT_OF_NEURONS	ACSBG1	ADAM22	ADGRG6	AFG3L2	AKT1	AKT2	AMIGO1	ANK2	ARHGEF10	ATRN	CD9	CLDN11	CLU	CNTN2	CNTNAP1	CXCR4	DAG1	DHH	DICER1	EGR2	EIF2B2	EIF2B4	EIF2B5	EPB41L3	ERBB2	ERCC2	FA2H	FAM126A	FIG4	GAL3ST1	GJC3	GNPAT	GPC1	HES5	HEXB	ID4	ILK	JAM3	KCNJ10	KEL	KLK6	LAMA2	LGI4	LPAR1	MAL	MBP	MPDZ	MPP5	MTMR2
GO_ENTERIC_NERVOUS_SYSTEM_DEVELOPMENT	EDNRA	EDNRB	GDNF	HLX	KIF26A	PHACTR4	PHOX2B	RET	SOX10	SOX8	TLX2
GO_EXCITATORY_POSTSYNAPTIC_POTENTIAL	ADORA1	ADRB2	CDK5	CHRNA3	DGKI	GHRL	GRID2	GRIK2	GRIK5	GRIN1	GRIN2A	GRIN2C	HCRT	LRRK2	MAPK8IP2	MECP2	MEF2C	NLGN3	NPFF	OPRM1	PPP1R9A	PPP3CA	RAB3GAP1	SEZ6	SLC17A7	SLC29A1	SNCA
GO_EXCITATORY_SYNAPSE	ABI1	ADAM10	ADD2	ADD3	ADGRB1	ADORA1	AKAP5	ALS2	ANKS1B	ARC	ARF1	ARFGAP1	ARHGAP32	ARHGEF2	ARRB1	ARRB2	ATP1A1	AXIN1	AXIN2	BAIAP2	BCAS1	BCR	BMPR2	BNIP3	BSN	CABP1	CACNA1C	CACNG5	CACNG8	CAMK2A	CAMK2B	CAMK2G	CAMK2N1	CAP2	CDK5	CDK5R1	CHRM1	CHRM4	CHRNA3	CLSTN1	CLSTN2	CLSTN3	CNIH2	CNKSR2	CNN3	CPEB1	CPEB4	CRIPT	CTNNA2
GO_FOREBRAIN_CELL_MIGRATION	ADGRG1	ARL13B	ARX	AXL	BMERB1	CCDC141	CDK5	CDK5R1	CDK5R2	CNTN2	CTNNB1	CX3CR1	CXCL12	CXCR4	DAB1	DAB2IP	DCX	DISC1	DIXDC1	DRD1	DRD2	EFHC1	EGFR	EMX2	FBXO45	FEZF2	FGF13	FGFR1	FOXB1	FUT10	GLI3	HTR6	LAMB1	LHX6	LRRK2	MBOAT7	NDEL1	NKX2-1	NR2E1	NRG1	NRG3	NRP1	OGDH	PAFAH1B1	PEX13	POU3F2	POU3F3	PSEN1	RAC1
GO_FOREBRAIN_DEVELOPMENT	ADCYAP1	ADGRG1	AGTPBP1	AKAP5	ALDH1A2	ALDH1A3	ANXA3	APAF1	APP	AQP1	ARHGAP11B	ARHGAP35	ARID1A	ARL13B	ARX	ASCL1	ASPM	ATAT1	ATF5	ATIC	ATOH1	ATP2B4	ATP7A	ATRX	AVPR1A	AVPR2	AXIN1	AXL	BAD	BAX	BBS2	BBS4	BCAN	BCL11B	BMERB1	BMP2	BMP4	BMPR1A	BTBD3	BTG2	CASP3	CCDC141	CCDC85C	CCKAR	CCR2	CDH1	CDH2	CDK5	CDK5R1
GO_FOREBRAIN_GENERATION_OF_NEURONS	ARX	ASCL1	ASPM	ATF5	ATP7A	AXIN1	BCL11B	CNTN2	CSF1R	DCLK2	DCT	DCX	DISC1	DLX1	DLX2	DRD1	DRD2	ERBB4	FEZF2	FGF8	FGFR1	FGFR2	GATA2	GBX2	GLI3	GNAQ	GSX2	HES1	HES5	INHBA	LEF1	LHX5	LHX6	LHX8	NKX2-1	NR2E1	NRP1	NUMB	NUMBL	OGDH	OTP	PAX6	PHLDA1	PLXNA3	POU3F4	RAC1	RAC3	RAPGEF2	ROBO1
GO_FOREBRAIN_MORPHOGENESIS	DUOX2	FGF8	GDF7	GSX2	HESX1	HHEX	NF1	OTX1	PROP1	PTEN	SLIT1	SMO	UCHL5	WNT5A
GO_FOREBRAIN_NEURON_DEVELOPMENT	ARX	ATF5	ATP7A	CNTN2	DCLK2	DCX	DISC1	DRD1	DRD2	FEZF2	FGF8	FGFR1	FGFR2	GBX2	GNAQ	LHX6	LHX8	NRP1	OGDH	PLXNA3	RAC1	RAC3	RAPGEF2	ROBO1	ROBO2	SALL3	SEMA3A	SLC4A10	SLIT1	SLIT2	SLIT3	SOX1	UQCRQ	WNT5A
GO_FOREBRAIN_NEURON_FATE_COMMITMENT	ASCL1	AXIN1	BCL11B	DLX1	DLX2	FEZF2	GATA2	NKX2-1	PAX6	SATB2	SMARCC2	TBR1
GO_FOREBRAIN_REGIONALIZATION	ADGRG1	AXIN1	BMP2	BMP4	DMRTA2	EMX1	EMX2	EOMES	FEZF1	FEZF2	FGF8	GLI3	GSX2	LHX1	LHX2	NKX2-1	PAX6	PGAP1	SHH	SIX3	TRA2B	TTC21B	WNT1	WNT2B	WNT7B
GO_G_PROTEIN_COUPLED_NEUROTRANSMITTER_RECEPTOR_ACTIVITY	CHRM1	CHRM2	CHRM3	CHRM4	CHRM5	DRD1	DRD2	DRD3	DRD4	DRD5	GPR21	GPR52	HRH3	HRH4
GO_GABAERGIC_NEURON_DIFFERENTIATION	ARX	ASCL1	CNTN2	DLX1	DLX2	DRD1	DRD2	FEZF2	GATA2	HELT	INHBA	LHX6	NKX2-1	RAC1	RAC3
GO_GLIAL_CELL_DEVELOPMENT	ADAM22	AKT1	AKT2	ARHGEF10	ASCL1	CD9	CDK5	CDK6	CLU	CNTF	CNTN2	DAG1	DICER1	DLL1	DRD1	EIF2B1	EIF2B2	EIF2B3	EIF2B4	EIF2B5	ERCC2	FA2H	GFAP	GSN	GSTP1	HDAC10	HDAC11	HES5	ID2	ID4	ILK	KCNJ10	KRAS	LAMA2	LAMB2	LAMC3	LGI4	LPAR1	LYN	MED12	MPP5	MT3	MXRA8	MYOC	MYRF	NCMAP	NDRG1	NF1	NKX2-2
GO_GLIAL_CELL_DIFFERENTIATION	ABL1	ADAM22	AKT1	AKT2	ARHGEF10	ASCL1	BOK	CD9	CDH2	CDK5	CDK6	CDKN2C	CLU	CNP	CNTF	CNTN2	CSK	CTNNB1	DAG1	DICER1	DLL1	DNER	DRD1	DTX1	DUSP10	EGR2	EIF2B1	EIF2B2	EIF2B3	EIF2B4	EIF2B5	EMX1	ERBB2	ERBB3	ERCC2	FA2H	FGF10	FGF5	GAP43	GCM1	GFAP	GLI3	GPC1	GSN	GSTP1	HDAC10	HDAC11	HES1	HES5
GO_GLIAL_CELL_FATE_COMMITMENT	ASCL1	CTNNB1	GCM1	HES5	NKX2-2	NRG1	OLIG2	PAX6	SOX2	SOX6	SOX8	SOX9	TAL1
GO_GLIAL_CELL_MIGRATION	ADGRG1	APCDD1	AZU1	BMERB1	CCL2	CCL3	CDK5	CDK5R1	CDK5R2	CSPG4	CTNNB1	DAB1	DAB2IP	DCX	DISC1	EPHA4	FN1	GLI3	HEXB	LAMB1	MATN2	MBOAT7	MMP14	NDN	NR2E1	P2RY1	P2RY12	PAFAH1B1	RELN	RTN4	SCRIB	SOCS7	SRGAP2	SRGAP2C	TGFB2	TSPO	VCAN
GO_GLIAL_CELL_PROJECTION	ADGRG1	AKR1B1	APP	EIF2S1	EZR	FMR1	GFAP	GLUL	KCNK2	MT3	NFASC	PINK1	SCN7A	SIRT2	SLC17A8
GO_HINDBRAIN_DEVELOPMENT	AARS1	ABAT	ABL1	AGTPBP1	AGTR2	AHI1	ALDH1A2	ARCN1	ARL13B	ASCL1	ATF5	ATIC	ATP2B2	ATP7A	ATRN	BCL2	C5AR1	CACNA1A	CBLN1	CDK5	CDK5R1	CDK5R2	CEND1	CEP290	CLP1	CNTN1	CPLANE1	CRHR2	CTNNA2	CTNNB1	DAB1	DLC1	DLL1	EGR2	EN1	EN2	ESR2	EZH2	FAIM2	FOXP2	FZD4	GART	GATA2	GBX2	GLI1	GLI2	GNPAT	GRID2	GRIN1
GO_HINDBRAIN_MORPHOGENESIS	ABL1	AGTPBP1	ATP2B2	ATP7A	CACNA1A	CBLN1	CDK5	CEND1	DAB1	DLC1	DLL1	FAIM2	GLI1	GLI2	GNPAT	GRID2	GSX2	HERC1	HES1	HES3	HSPA5	KIF14	KNDC1	LDB1	LHX1	LHX5	LRP6	MAP2K1	MTPN	NRXN1	PROX1	PTPN11	RFX4	RORA	SERPINE2	SMO	SPTBN2	TRNP1	WNT1	WNT7A
GO_IMMUNOLOGICAL_SYNAPSE	ALCAM	BCL10	CARD11	CARMIL2	CD28	CD37	CD3E	CD53	CD6	CD81	CORO1A	DLG1	DUSP3	EZR	GZMA	GZMB	HAVCR2	ICAM1	LAT	LCK	LGALS3	MYH9	PDCD6IP	PRKAR1A	PRKCQ	PTPRJ	RHOH	SCIMP	SNX27	SOCS6	STOML2	STX7	ZAP70
GO_IMMUNOLOGICAL_SYNAPSE_FORMATION	CCL19	CCL21	CCR7	CD6	CORO1A	DLG1	DOCK2	DOCK8	EPHB1	NCK2	PRF1
GO_INHIBITORY_SYNAPSE	BSN	CEP112	GAD2	GLRA1	IGSF9	IGSF9B	IQSEC3	MAF1	NLGN2	NLGN3	NPTN	SLC32A1
GO_LAYER_FORMATION_IN_CEREBRAL_CORTEX	ADGRG1	BMERB1	CDK5	CDK5R1	CDK5R2	CTNNB1	DAB2IP	DCX	GLI3	MBOAT7	NR2E1	PAFAH1B1	RELN	SOCS7
GO_LONG_TERM_SYNAPTIC_DEPRESSION	ABHD6	ARF1	CD38	DRD1	DRD5	GRIA1	GRID2IP	PICK1	PLK2	PTEN	PTK2B	SHANK2	SLC24A2	SRF	STXBP1
GO_LONG_TERM_SYNAPTIC_POTENTIATION	BRAF	CRH	CRHR2	DRD1	GFAP	GIP	GRIN2A	ITPR3	LRRTM1	LRRTM2	MAPK1	MECP2	NLGN1	NLGN3	NPTN	NR2E1	NTRK2	PLK2	PRKCZ	PTEN	PTK2B	PTN	RELN	RGS14	RIMS1	S100B	SERPINE2	SHANK2	SLC24A2	SLC8A2	SLC8A3	SNAP25	SNAP47	SNCA	STX3	STX4	SYT12	TNR	VAMP2
GO_MAIN_AXON	ADORA1	ANK1	ANK3	APBB1	APP	BIN1	CAMK2D	CCK	CNTN2	CNTNAP1	CNTNAP2	CRH	CRHBP	CRHR2	DAG1	DAGLA	DLG1	DLG2	DLG4	DNM1	EPB41L3	ERMN	GABBR1	KCNA1	KCNA2	KCNAB1	KCNAB2	KCNC2	KCNH1	KCNJ11	KCNQ2	KCNQ3	KIF13B	LRRC7	MAG	MAPK8IP3	MBP	MYO1D	MYOC	NCMAP	NFASC	NRCAM	NRG1	PARD3	ROBO2	SCN1A	SCN1B	SCN2A	SCN8A
GO_MICROGLIAL_CELL_ACTIVATION	AIF1	AZU1	CLU	CX3CL1	CX3CR1	IL13	IL4	JUN	SNCA	TLR3	TLR7	TLR8
GO_MIDBRAIN_DEVELOPMENT	ACTB	ATP5PB	ATP5PF	BARHL1	BASP1	CALM1	CALM2	CALM3	CASP5	CCDC14	CDC42	CKB	CMA1	CNP	COX6B1	CTNNB1	DKK1	DLG5	DYNLL1	EN1	EN2	FGF9	FGFR1	FGFR2	FOXB1	FZD1	FZD3	FZD6	G6PD	GDF7	GLUD1	GNB4	H2BS1	HES1	HES3	HSPA5	INA	KAT2A	KDM2B	KDM7A	LDHA	LMX1A	LRP6	MAG	MAOB	MAPKAP1	MBP	MSX1	NDRG2
GO_MODULATION_OF_EXCITATORY_POSTSYNAPTIC_POTENTIAL	CELF4	CUX2	DLG4	DMPK	DRD4	EIF4A3	GRIN1	GSK3B	LRRK2	MTMR2	NETO1	NLGN1	NLGN2	NLGN3	NLGN4X	NPY2R	NRXN1	PRKCZ	PTEN	PTK2B	RELN	RIMS1	RIMS2	S1PR2	SHANK1	SHANK3	STX1A	STX1B	WNT7A	ZMYND8
GO_MODULATION_OF_SYNAPTIC_TRANSMISSION	ABAT	ABHD6	ACHE	ADCYAP1	ADIPOQ	ADNP	ADORA1	ADRA1A	AGT	ANAPC2	APOE	ARC	ARF1	ARRB2	ASIC1	ATAD1	ATP1A2	ATP2A2	ATP2B2	BAIAP2	BCAN	BCHE	BRAF	CA2	CA7	CACNA1A	CACNA2D2	CACNG2	CACNG3	CACNG4	CACNG5	CACNG7	CACNG8	CALB1	CAMK2A	CAMK2B	CCL2	CD38	CDC20	CDK5	CEL	CELF4	CHRNA3	CHRNB2	CHRNB4	CLSTN1	CLSTN2	CLSTN3	CNIH2
GO_MOTOR_NEURON_AXON_GUIDANCE	ALCAM	CDK5	CHN1	EGR2	EPHA4	ERBB2	ETV4	FGF8	HOXA2	KIF5C	LHX1	LHX3	LHX4	LHX9	NOG	NRP1	PLXNA1	PLXNA2	PLXNA3	PLXNA4	PLXNC1	PLXND1	RNF165	SEMA3A	SEMA3F	SLIT1	SLIT2
GO_NERVE_DEVELOPMENT	AFG3L2	ATOH7	ATP8B1	CHD7	CHRNB2	COL25A1	CTNNB1	CTSV	DAG1	DICER1	DRGX	EGR2	EPHB1	EPHB2	ERBB3	FBXO45	GABRA5	GABRB2	GABRB3	GLI3	HES1	HES3	HOXA1	HOXA3	HOXB1	HOXB2	HOXB3	HOXD3	ILK	ISL1	KCNA2	LPAR1	LRIG1	LRIG2	NAV2	NKX2-2	NPTX1	NRP1	NRP2	NRTN	NTF4	NTRK1	PAX2	PHOX2A	PHOX2B	PLXNA3	PLXNA4	POU4F1	POU4F3
GO_NEURAL_CREST_CELL_DIFFERENTIATION	ACVR1	ALDH1A2	BMPR1A	CORO1C	CYP26C1	EDN1	EDN3	EDNRA	EDNRB	EFNB1	ERBB4	FGF19	FOLR1	FOXC1	FOXC2	FRZB	GBX2	GDNF	GSC	HAND2	HES1	HIF1A	HTR2B	ISL1	JAG1	KITLG	LAMA5	LEF1	LRP6	MAPK1	MAPK3	MEF2C	NRG1	NRP1	NRTN	OVOL2	PHACTR4	PHOX2B	PITX2	RDH10	RET	SEMA3A	SEMA3B	SEMA3C	SEMA3D	SEMA3E	SEMA3F	SEMA3G	SEMA4A
GO_NEURAL_CREST_CELL_MIGRATION	ACVR1	CORO1C	EDN3	EDNRB	EFNB1	ERBB4	FGF19	FOLR1	GBX2	GDNF	HAND2	HIF1A	HTR2B	ISL1	KITLG	LAMA5	LEF1	NRP1	NRTN	OVOL2	PHACTR4	PHOX2B	PITX2	RET	SEMA3A	SEMA3B	SEMA3C	SEMA3D	SEMA3E	SEMA3F	SEMA3G	SEMA4A	SEMA4B	SEMA4C	SEMA4D	SEMA4F	SEMA4G	SEMA5A	SEMA5B	SEMA6A	SEMA6B	SEMA6C	SEMA6D	SEMA7A	SHH	SMO	SOX10	SOX8	TBX1
GO_NEURAL_NUCLEUS_DEVELOPMENT	ACTB	ALDH1A3	ARX	ASCL1	ATP5PB	ATP5PF	BASP1	BCL2	CACNA1A	CALM1	CALM2	CALM3	CASP5	CCDC14	CDC42	CDK5R1	CDK5R2	CHRNB2	CKB	CNP	COX6B1	DYNLL1	FGF9	FOXP2	G6PD	GLUD1	GNB4	H2BS1	HOXB1	HOXB2	HSPA5	INA	KCNC1	KCNC2	KIRREL3	LDHA	MAG	MAOB	MAPKAP1	MBP	NDRG2	NDUFS3	NFIB	NKX2-1	PADI2	PHOX2A	PHOX2B	PITX2	PLP1
GO_NEURAL_PRECURSOR_CELL_PROLIFERATION	ARTN	ARX	ASCL1	ASPM	ATF5	C5AR1	CEP120	DAGLA	DAGLB	DBN1	DCT	DISC1	DIXDC1	DOCK7	EML1	EMX2	EPHB1	FABP7	FGF13	FGF8	FGFR1	FGFR2	FRS2	FZD3	FZD6	FZD9	GBX2	GLI3	GRN	HHEX	HHIP	HOOK3	ID4	IFT20	IGF2BP1	KCNA1	KIF14	LEF1	LHX5	MELK	NDE1	NEUROD4	NUMB	NUMBL	ORC3	PAFAH1B1	PCM1	PLXNB2	POU3F2
GO_NEURAL_RETINA_DEVELOPMENT	ACTL6A	AHI1	ARL6	ATOH7	ATP2B1	ATP2B4	ATP8A2	CABP4	CALB1	CASP2	DSCAM	FJX1	FOXN4	GNAT2	GPM6A	HCN1	HIPK1	HIPK2	IRX5	LHX1	MEGF11	NEUROD1	NEUROD4	PDE6C	PROM1	PSEN1	PTF1A	PTN	PTPRM	RAB11FIP4	RDH13	ROM1	RORB	RP1	RPE65	RS1	SDK1	SDK2	SLC17A7	SLC17A8	SMARCA4	SMARCD3	SOX8	SOX9	TFAP2A	TFAP2B	THY1	TOPORS	TSPAN12
GO_NEURAL_TUBE_DEVELOPMENT	ADM	ALDH1A2	ALX1	AMBRA1	APAF1	ARHGAP35	ARID1A	ARL13B	ATP6AP2	BBS4	BCL10	BMP4	C2CD3	CC2D2A	CECR2	CELSR1	CHRD	COBL	CTHRC1	DACT1	DCHS1	DEAF1	DLC1	DVL1	DVL2	DVL3	EN1	EPHA2	FERD3L	FGF8	FKBP8	FOLR1	FOXA1	FOXB1	FUZ	FZD1	FZD2	FZD3	FZD6	GBX2	GDF7	GLI2	GLI3	GLMN	GRHL2	GRHL3	GSC	HES1	HES3
GO_NEURAL_TUBE_FORMATION	ADM	ALX1	APAF1	ARHGAP35	ARID1A	BBS4	BCL10	BMP4	CC2D2A	CELSR1	COBL	CTHRC1	DEAF1	DLC1	DVL1	DVL2	DVL3	FOLR1	FUZ	FZD1	FZD2	FZD3	FZD6	GDF7	GLMN	GRHL2	GRHL3	HIF1A	IFT122	IFT172	IFT52	IFT57	IPMK	KAT2A	KDM2B	KDM6A	KIF20B	LHX2	LIAS	LMO4	LRP6	LUZP1	MED12	MIB1	MKS1	MTHFD1	MTHFD1L	NODAL	NOG
GO_NEURAL_TUBE_PATTERNING	ARL13B	ATP6AP2	BMP4	EN1	FGF8	FKBP8	FOXA1	GBX2	GLI2	GLI3	GSC	HES1	HES3	IFT122	IFT140	KDM2B	LRP6	PAX6	PAX7	PSEN1	PTCH1	RPGRIP1L	SHH	SMO	SOX17	SSBP3	TBC1D32	TCTN1	TMEM107	TRAF3IP1	TULP3	WDR19	WNT1	WNT3A
GO_NEUROMUSCULAR_SYNAPTIC_TRANSMISSION	CACNA1A	CHRM1	CHRNA1	CHRNA2	CHRNA3	CHRNA4	CHRNA5	CHRNA6	CHRNB1	CHRNB2	CHRNB3	CHRNB4	CHRND	CHRNE	CHRNG	DTNA	EGR3	ETV5	KIF1B	MYLK2	P2RX2	P2RX3	RAB3A	SLC5A7	STAC3	STXBP1
GO_NEURON_APOPTOTIC_PROCESS	AIFM1	APAF1	APP	ATM	ATN1	BAX	BCL2	BCL2L1	BID	BNIP3	BOK	CASP3	CDK5	DIABLO	ERBB3	FADD	FAM162A	FAS	GAPDH	GRIK2	HDAC7	LIG4	MAX	NAE1	NLRP1	PIGT	POLB	POU4F3	PSEN1	RB1	SCN2A	SDIM1	SIAH1	TNFRSF21	TP63
GO_NEURON_CELL_CELL_ADHESION	ASTN1	CDK5R1	CEL	CNTN4	NCAM2	NINJ2	NLGN1	NLGN2	NLGN3	NLGN4X	NLGN4Y	NRXN1	NRXN2	NRXN3	RET	TNR
GO_NEURON_DEATH	AIFM1	APAF1	APP	ATM	ATN1	BAG5	BAX	BCL2	BCL2L1	BID	BNIP3	BOK	CASP3	CCR2	CDK5	DIABLO	DPYSL4	ENDOG	ERBB3	FADD	FAM162A	FAS	GAPDH	GRIK2	HDAC7	KLK6	LIG4	LRRK2	MAGI1	MAX	MEOX2	NAE1	NLRP1	NLRP5	NLRP8	PIGT	PLAU	POLB	POU4F3	PSEN1	RB1	SCN2A	SDIM1	SIAH1	SLC9A1	TNFRSF21	TP63
GO_NEURON_DEVELOPMENT	ABL1	ACSL4	ADCY1	ADCYAP1	ADGRB1	ADM	AFG3L2	AGER	AGRN	AHI1	ALCAM	ALK	ALKBH1	ALS2	AMIGO1	ANK3	ANKRD27	ANKS1A	ANOS1	APBB1	APBB2	APC	APOA1	APOA4	APOA5	APOD	APOE	APP	AREG	ARF4	ARFGEF1	ARL3	ARTN	ARX	ASCL1	ATAT1	ATCAY	ATF5	ATL1	ATOH1	ATP2B2	ATP7A	ATP8A2	ATP8B1	ATXN10	AURKA	B3GNT2	B4GAT1	BAIAP2
GO_NEURON_DIFFERENTIATION	ABL1	ABT1	ACSL4	ADCY1	ADCYAP1	ADGRB1	ADM	ADNP2	AFG3L2	AGER	AGRN	AGTPBP1	AHI1	AIFM1	ALCAM	ALDH1A2	ALK	ALKBH1	ALS2	AMIGO1	ANK3	ANKRD27	ANKS1A	ANOS1	APBB1	APBB2	APC	APOA1	APOA4	APOA5	APOD	APOE	APP	AREG	ARF4	ARFGEF1	ARL3	ARTN	ARX	ASCL1	ATAT1	ATCAY	ATF5	ATL1	ATOH1	ATP2B2	ATP7A	ATP8A2	ATP8B1
GO_NEURON_FATE_COMMITMENT	ASCL1	ATOH1	AXIN1	BCL11B	BMP4	CDC42	DBX1	DLL1	DLL4	DLX1	DLX2	DMRT3	DMRTA2	EPOP	EVX1	EYA1	FEV	FEZF2	FOXA1	FOXN4	GATA2	GBX1	GLI2	GLI3	GSX1	GSX2	HES1	HES5	HOXC10	HOXD10	ID2	ISL1	ISL2	JAG2	LBX1	LHX3	MNX1	NKX2-1	NKX2-2	NKX6-1	NKX6-2	NOTCH1	NOTCH3	NRG1	NTRK3	OLIG1	OLIG2	OLIG3	PAX6
GO_NEURON_FATE_SPECIFICATION	ASCL1	ATOH1	DBX1	DLL1	DMRT3	DMRTA2	EVX1	EYA1	FEV	FOXA1	GLI2	GLI3	GSX2	HOXC10	HOXD10	ISL1	ISL2	LBX1	LHX3	MNX1	NKX2-2	NKX6-1	NKX6-2	NTRK3	OLIG3	PAX6	POU4F1	SIX1	SOX1	SUFU	TLX3
GO_NEURON_MATURATION	AGRN	ANKS1A	APP	CDKN1C	CLN5	CNTN2	CNTNAP2	EPHA8	FARP2	FEV	GLDN	GNAQ	IRX5	KCNIP2	LGI4	MECP2	MTCH1	MYOC	NFASC	NR4A2	NRCAM	NTN4	PICK1	RB1	RET	RND1	SCARF1	SCLT1	SPTBN4	VSX1
GO_NEURON_MIGRATION	ADGRL3	ALKBH1	APBB2	ARX	ASCL1	ASPM	ASTN1	ATOH1	AXL	BARHL1	BARHL2	BAX	BBS4	CCK	CCKAR	CCR4	CDK5	CDK5R1	CDK5R2	CDKL5	CELSR1	CELSR3	CHL1	CNTN2	CTNNB1	CXCL12	CXCR4	DAB1	DCC	DCDC2	DCLK1	DCX	DDIT4	DISC1	DNAAF4	DNER	DRD1	DRD2	DRGX	ELP3	FBXO45	FEZF1	FEZF2	FGF13	FGFR1	FYN	FZD3	GAS6	GATA2
GO_NEURON_NEURON_SYNAPTIC_TRANSMISSION	ADRB2	ALS2	CACNA1A	CACNB4	CDH8	CDK5	CLSTN3	CNIH2	CNIH3	CRH	CRHBP	DLGAP2	DNM1	DRD1	DRD2	DRD3	DRD4	DRD5	GABRA1	GABRB2	GABRG2	GLRA1	GLRA2	GLRA3	GLRA4	GLRB	GPR21	GPR52	GRID2	GRIK2	GRIK5	GRIN1	KIF1B	NAPA	NF1	P2RX1	PARK7	PRKN	PTEN	RAC1	RAC3	RASD2	SHC3	SLC17A7	SLC1A4	SLC6A2	SLC6A20	SLC6A3	SLC6A5
GO_NEURON_PART	AAK1	ABAT	ABCA4	ABCC8	ABI1	ABITRAM	ACAD9	ACADM	ACP2	ACSL4	ACTL6B	ACTN2	ACTN4	ACVRL1	ADA	ADAM21	ADAM22	ADCY10	ADCY2	ADCY4	ADCY9	ADCYAP1	ADCYAP1R1	ADD2	ADD3	ADGRL1	ADGRL3	ADGRV1	ADNP	ADORA1	ADRA2C	ADRB2	AGER	AGFG1	AGO2	AGRP	AHCY	AHCYL2	AIF1	AIPL1	AKAP5	ALCAM	ALOX5	ALS2	AMFR	AMIGO1	AMPH	ANG	ANK1
GO_NEURON_PROJECTION	AAK1	ABAT	ABI1	ABITRAM	ACAD9	ACADM	ACP2	ACTN2	ACTN4	ACVRL1	ADA	ADAM21	ADAM22	ADCY10	ADCY2	ADCY4	ADCY9	ADCYAP1	ADCYAP1R1	ADGRL1	ADGRL3	ADNP	ADORA1	ADRA2C	ADRB2	AGER	AGO2	AHCY	AHCYL2	AKAP5	ALCAM	ALOX5	ALS2	AMFR	AMIGO1	ANG	ANK1	ANK2	ANK3	ANKRD27	ANKS1A	ANKS1B	ANXA3	ANXA5	AP1S1	AP2M1	AP3B1	AP3B2	AP3D1
GO_NEURON_PROJECTION_DEVELOPMENT	ABL1	ACSL4	ADCY1	ADCYAP1	ADGRB1	ADM	AFG3L2	AGER	ALCAM	ALKBH1	ALS2	AMIGO1	ANK3	ANKRD27	ANOS1	APBB1	APBB2	APC	APOA1	APOA4	APOA5	APOD	APOE	APP	AREG	ARF4	ARFGEF1	ARTN	ARX	ATCAY	ATL1	ATOH1	ATP7A	ATP8A2	ATXN10	AURKA	B3GNT2	B4GAT1	BAIAP2	BBS4	BCL11B	BCL2	BDNF	BICDL1	BLOC1S1	BLOC1S2	BLOC1S3	BLOC1S4	BLOC1S5
GO_NEURON_PROJECTION_EXTENSION	ALCAM	AURKA	CDK5	CPNE1	CYFIP1	DCLK1	DCX	DVL1	EIF2AK4	EMX1	EPYC	FLRT1	FLRT3	FMOD	IMPACT	IQGAP1	ITGB1	LAMB2	LHX2	MAP1B	MAPT	NDEL1	NDN	NLGN3	NRN1L	NRP1	NRP2	OGN	PLXNA1	PLXNA3	PLXNB1	POSTN	POU4F2	POU4F3	PPP3CB	PRKCZ	RAPH1	SEMA3A	SEMA3F	SEMA5B	SEMA7A	SLC9A6	SLIT1	SLIT2	SLIT3	SPG11	STK11	TIAM1	TPBGL
GO_NEURON_PROJECTION_EXTENSION_INVOLVED_IN_NEURON_PROJECTION_GUIDANCE	ALCAM	EPYC	FMOD	NRP1	NRP2	OGN	SEMA3A	SEMA3F	SLIT1	SLIT2	SLIT3	TPBGL
GO_NEURON_PROJECTION_GUIDANCE	ALCAM	ANK3	ANOS1	APBB2	APP	ARTN	ARX	ATOH1	B3GNT2	B4GAT1	BCL11B	BDNF	BMP7	BMPR1B	BOC	CDH4	CDK5	CDK5R1	CELSR3	CHL1	CHN1	CNTN2	CNTN4	CREB1	CRMP1	CRPPA	CSF1R	CXCL12	DAG1	DCC	DLX5	DPYSL2	DPYSL4	DPYSL5	DRAXIN	DRGX	DVL1	EFNA1	EFNA2	EFNA3	EFNA4	EFNA5	EFNB1	EFNB2	EFNB3	EGR2	ENAH	EPHA4	EPHA5
GO_NEURON_PROJECTION_MEMBRANE	ADORA1	AKAP5	ANK1	ATF4	ATP2B1	CNTNAP2	DDN	EPB41L3	GABARAPL1	GABBR1	GABRG2	GPER1	GRIA1	HPCA	ITGA8	KCNC1	KCNC2	KCNH1	KCNJ11	LAMP5	MAPK8IP3	MYO1D	NGFR	NRG1	OPRD1	OPRM1	PALM	ROBO2	SGCE	SHISA9	SLC1A2	SPTBN1	TACR3	TRPV1	UNC5A	WLS
GO_NEURON_PROJECTION_MORPHOGENESIS	ABL1	ADCY1	ADGRB1	AFG3L2	ALCAM	ALS2	AMIGO1	ANK3	ANKRD27	ANOS1	APBB1	APBB2	APP	ARTN	ARX	ATL1	ATOH1	ATP7A	ATP8A2	AURKA	B3GNT2	B4GAT1	BAIAP2	BCL11B	BCL2	BDNF	BMP7	BMPR1B	BOC	BRSK1	BRSK2	BTBD3	CACNA1A	CCK	CCKAR	CDH11	CDH4	CDK5	CDK5R1	CELSR2	CELSR3	CHL1	CHN1	CHRNB2	CLU	CNP	CNTN2	CNTN4	CNTNAP1
GO_NEURON_PROJECTION_REGENERATION	ADM	APOA1	APOA4	APOA5	APOD	APOE	BCL2	CALU	CHL1	CHST3	CTNNA1	DHFR	DHFRP1	FAS	FOLR1	GFAP	ISL1	JAK2	JAM3	JUN	LAMB2	MATN2	MTR	NEFH	NEFL	NREP	PTPRF	RTN4RL1	RTN4RL2	RXRA	TNC	TSPO	ULK1
GO_NEURON_PROJECTION_TERMINUS	AAK1	ADCYAP1	ADORA1	ADRA2C	ANXA5	AP1S1	AP2M1	AP3D1	APC	APP	ATP6V0D1	BSN	CABP4	CAD	CALB1	CALB2	CALCA	CCK	CCKAR	CCL2	CDH8	CHRM1	CHRM2	CHRM3	CHRM4	CPLX1	CPLX2	CRHBP	CRHR2	DGKI	DLG4	DMD	DNAJC5	DPYSL2	DRD1	DRD2	DRD4	ELK1	EPHA4	ESR1	FLRT1	FLRT3	FMR1	FSTL3	GHRH	GLUL	GNRH1	GOT1	GPER1
GO_NEURON_RECOGNITION	AMIGO1	APP	CDK5R1	CELSR3	CNR1	CNTN2	CNTN4	CNTNAP2	CRTAC1	CXCR4	DSCAM	DYNLL2	EFNB3	EPHA3	EPHA4	EPHB2	EPHB3	FEZF2	GAP43	MEGF8	NDN	NRCAM	NRP1	NTM	OPCML	PCDH12	PTPRZ1	ROBO1	ROBO2	ROBO3	RTN4	SEMA3A	SEMA5A
GO_NEURON_SPINE	ACTN2	ADORA1	ADRB2	AKAP5	ALS2	ANKS1B	APBB1	APP	ARC	ARF4	ARFGEF2	ARHGAP32	ARHGAP44	ARRB1	ARRB2	ASAP1	ASIC2	ATP1A2	ATP1A3	BAIAP2	CANX	CDK5R1	CNIH2	CNN3	COMT	CRIPT	CTNND1	CTTN	CTTNBP2	DGKI	DLG4	DLGAP3	DNM3	DRD1	DRD2	DRD4	DTNBP1	EEA1	EPHA4	FARP1	FBXO2	FMR1	FRMPD4	FUS	FXR1	GABBR1	GIPC1	GPER1	GPM6A
GO_NEURONAL_ACTION_POTENTIAL	ANK3	CACNA1I	CATSPER4	CHRNA1	DRD1	GPER1	GPR88	GRIK2	KCNA1	KCNA2	KCND2	KCNMB2	KCNMB3	KCNMB4	MYH14	P2RX1	P2RX3	P2RX4	SCN10A	SCN11A	SCN1A	SCN2A	SCN3A	SCN4A	SCN5A	SCN7A	SCN8A	SCN9A
GO_NEURONAL_CELL_BODY_MEMBRANE	ADRB2	AMIGO1	ATP2B1	CX3CR1	DAB2IP	FLRT1	GABRA5	HPCA	KCNA2	KCNB1	KCNB2	KCNC1	KCNC2	KCND2	KCNE3	NGFR	RGS8	SLC4A8	TACR3	UNC5A
GO_NEURONAL_ION_CHANNEL_CLUSTERING	AGRN	CNTN2	CNTNAP2	GLDN	KCNIP2	MTCH1	MYOC	NFASC	NRCAM	PICK1	SCLT1	SPTBN4
GO_NEURONAL_POSTSYNAPTIC_DENSITY	ADD2	ADD3	ARFGAP1	ARHGEF2	ATP1A1	BAIAP2	BMPR2	BNIP3	BSN	CAMK2A	CAMK2G	CAP2	CLSTN1	CLSTN2	CLSTN3	CNKSR2	CTNNA2	DCLK1	DGKI	DLG2	DLG4	DLGAP1	DMTN	DNAJC6	EPB41L3	GAP43	GNG3	GPER1	GRIN1	GRIN2A	GSK3B	HOMER1	MAP1B	MAP4	MAPK8IP2	MTMR2	NCK2	NEFH	NLGN1	NTRK2	P2RY1	PALM	PDPK1	PRKCG	RTN4	SHANK1	SHANK3	SIGMAR1	SORCS3
GO_NEURONAL_STEM_CELL_DIVISION	ASPM	DCT	DOCK7	FGF13	FGFR1	FGFR2	LEF1	NUMB	NUMBL	RAB10	SOX5	TEAD3	WNT3A
GO_NEURONAL_STEM_CELL_POPULATION_MAINTENANCE	ASPM	CDH2	DLL1	FOXO1	FOXO3	FUT10	HES1	HES5	HOOK3	IGF2BP1	JAG1	MMP24	NOTCH1	PCM1	PROX1	PRRX1	SOX2	SRRT	SS18
GO_NEUROTRANSMITTER_BINDING	ACHE	CHRM3	CHRNA1	CHRNA10	CHRNA2	CHRNA3	CHRNA4	CHRNA5	CHRNA6	CHRNA7	CHRNA9	CHRNB1	CHRNB2	CHRNB3	CHRNB4	CHRND	CHRNE	CHRNG	GRIN1	GRIN3B	HTR3A	HTR3B	HTR3C	HTR3D	HTR3E	IDE	NIPSNAP1	SLC6A11	SLC6A13	ZACN
GO_NEUROTRANSMITTER_BIOSYNTHETIC_PROCESS	ACHE	ALDH9A1	CHAT	DAGLA	DAGLB	GAD1	GAD2	NOS1	PAH	SLC22A2	SLC44A4	SLC5A7	SLC6A3	TH
GO_NEUROTRANSMITTER_METABOLIC_PROCESS	ABAT	ACHE	ALDH5A1	ALDH9A1	CACNA1A	CHAT	CLN3	COLQ	COMT	DAGLA	DAGLB	GAD1	GAD2	GCHFR	LRTOMT	MAOA	NAALAD2	NOS1	PAH	PRIMA1	SLC22A2	SLC44A4	SLC5A7	SLC6A3	TH
GO_NEUROTRANSMITTER_RECEPTOR_ACTIVITY	ANXA9	CHRM1	CHRM2	CHRM3	CHRM4	CHRM5	CHRNA1	CHRNA10	CHRNA2	CHRNA3	CHRNA4	CHRNA5	CHRNA6	CHRNA7	CHRNA9	CHRNB1	CHRNB2	CHRNB3	CHRNB4	CHRND	CHRNE	CHRNG	DRD1	DRD2	DRD3	DRD4	DRD5	GABRA2	GABRA3	GABRA4	GABRA6	GABRB3	GABRG2	GLRA1	GLRA2	GLRA3	GLRA4	GPR21	GPR52	GRIA1	GRIA2	GRIA3	GRIA4	GRID1	GRID2	GRIK1	GRIK2	GRIK3	GRIK4
GO_NEUROTRANSMITTER_SODIUM_SYMPORTER_ACTIVITY	SLC6A1	SLC6A11	SLC6A12	SLC6A13	SLC6A14	SLC6A15	SLC6A16	SLC6A17	SLC6A18	SLC6A19	SLC6A2	SLC6A20	SLC6A3	SLC6A4	SLC6A5	SLC6A6	SLC6A7	SLC6A8	SLC6A9
GO_NEUROTRANSMITTER_TRANSPORT	ADGRL1	APBA1	ATP1A2	BAIAP3	BLOC1S6	BRSK1	C2CD4A	C2CD4B	C2CD4C	C2CD4D	CACNA1A	CACNA1B	CADPS	CADPS2	CASK	CDK5	CHAT	CLN8	CPLX1	CPLX2	CPLX3	CPLX4	DDC	DGKI	DNAJC5	DOC2A	DOC2B	DVL1	GABRA2	GABRQ	GAD1	GAD2	GLUL	GRM4	HRH3	HSPA8	ICA1	KCNJ10	LIN7A	LIN7B	LIN7C	NAAA	NF1	NLGN1	NRXN1	NRXN2	NRXN3	OTOF	P2RX7
GO_NEUROTRANSMITTER_TRANSPORTER_ACTIVITY	CPLX1	CPLX3	GABRQ	SLC18A3	SLC22A1	SLC22A2	SLC6A1	SLC6A11	SLC6A12	SLC6A13	SLC6A14	SLC6A15	SLC6A16	SLC6A17	SLC6A18	SLC6A19	SLC6A2	SLC6A20	SLC6A3	SLC6A4	SLC6A5	SLC6A6	SLC6A7	SLC6A8	SLC6A9
GO_NEUROTRANSMITTER_UPTAKE	ATP1A2	CLN8	GLUL	KCNJ10	PARK7	PRKN	SLC18A1	SLC1A3	SLC22A3	SLC38A1	SLC6A2	SLC6A3	SLC6A4	SNAP25	SNCA
GO_OLFACTORY_BULB_INTERNEURON_DEVELOPMENT	ARX	ATF5	FGFR1	RAC1	ROBO1	ROBO2	SALL3	SLIT1	SLIT2	SLIT3	WNT5A
GO_OLFACTORY_BULB_INTERNEURON_DIFFERENTIATION	ARX	ATF5	ERBB4	FGFR1	GSX2	RAC1	ROBO1	ROBO2	SALL1	SALL3	SLIT1	SLIT2	SLIT3	UNCX	WNT5A
GO_OLIGODENDROCYTE_DEVELOPMENT	ASCL1	CD9	CLU	CNTN2	EIF2B1	EIF2B2	EIF2B3	EIF2B4	EIF2B5	ERCC2	FA2H	GSN	GSTP1	HDAC10	HDAC11	HES5	ID2	ID4	KCNJ10	LPAR1	LYN	MED12	MYRF	NKX2-2	NKX6-2	PLP1	PRDM8	PTEN	SHH	SOX11	TENM4	TGFB1	WASF3	ZNF488
GO_OLIGODENDROCYTE_DIFFERENTIATION	ASCL1	BOK	CD9	CDK5	CDKN2C	CLU	CNP	CNTN2	CSK	DUSP10	EIF2B1	EIF2B2	EIF2B3	EIF2B4	EIF2B5	ERBB2	ERCC2	FA2H	GLI3	GSN	GSTP1	HDAC10	HDAC11	HES5	ID2	ID4	KCNJ10	LPAR1	LYN	MED12	MYRF	NKX2-1	NKX2-2	NKX6-1	NKX6-2	NLGN3	NOTCH1	NRG1	NTRK2	OLIG1	OLIG2	PAX6	PLP1	PRDM8	PTEN	PTPRZ1	SHH	SLC8A3	SOX10
GO_OPTIC_NERVE_DEVELOPMENT	ATOH7	CHRNB2	EPHB1	EPHB2	GLI3	KCNA2	LPAR1	NAV2	NKX2-2	PAX2	TMEM126A
GO_PARANODE_REGION_OF_AXON	ANK3	CNTNAP1	EPB41L3	ERMN	KCNA1	KIF13B	MAG	NCMAP	NFASC	SCN2A	SIRT2	SPTBN4
GO_PARASYMPATHETIC_NERVOUS_SYSTEM_DEVELOPMENT	EGR2	GDNF	HES1	HES3	HOXB1	HOXB2	NAV2	NRP1	PHOX2A	PHOX2B	PLXNA3	PLXNA4	SEMA3A	SEMA3F	SIX1	TBX1	TFAP2A
GO_PERIPHERAL_NERVOUS_SYSTEM_AXON_ENSHEATHMENT	ADAM22	AKT1	AKT2	ARHGEF10	DAG1	DICER1	FA2H	ILK	LAMA2	LGI4	MPP5	MYOC	NCMAP	NDRG1	NF1	PARD3	POU3F1	POU3F2	SH3TC2	SIRT2	SKI	SOD1
GO_PERIPHERAL_NERVOUS_SYSTEM_DEVELOPMENT	ADAM22	ADGRB1	ADGRB2	AKT1	AKT2	ALDH3A2	ARHGEF10	ARTN	ASIC2	CDK5	DAG1	DICER1	EDNRB	EGR2	EGR3	ERBB2	ERBB3	ETV1	FA2H	GDNF	GFRA3	GPC1	GSTM3	HAND2	HAPLN2	HNRNPK	HOXD10	HOXD9	ILK	ISL1	ISL2	LAMA2	LAMB2	LGI4	MED12	MPP5	MYOC	NAB1	NAB2	NCMAP	NDRG1	NEFH	NEUROG3	NF1	NFASC	NRG1	NTRK2	ONECUT2	OSM
GO_PERIPHERAL_NERVOUS_SYSTEM_NEURON_DIFFERENTIATION	ETV1	HAND2	HOXD10	HOXD9	ISL1	ISL2	NEFH	NTRK2	ONECUT2	POU4F1	RUNX1	RUNX3	TBCE
GO_POSTSYNAPSE	ABI1	ACTN2	ADAM10	ADD2	ADD3	ADGRB1	ADORA1	ADRB2	AKAP1	AKAP5	AKT1	ALS2	ANK1	ANK2	ANK3	ANKS1B	ANXA9	APBB1	APP	ARC	ARF1	ARF4	ARFGAP1	ARFGEF2	ARHGAP32	ARHGAP44	ARHGEF2	ARRB1	ARRB2	ASAP1	ASIC2	ATAD1	ATP1A1	ATP1A2	ATP1A3	AXIN1	AXIN2	BAIAP2	BCAS1	BCR	BMPR2	BNIP3	BSN	CABP1	CACNA1C	CACNG5	CACNG8	CADPS2	CAMK2A
GO_POSTSYNAPTIC_MEMBRANE	ABI1	ADORA1	AKAP1	ANK1	ANK2	ANK3	ANKS1B	APBB1	ARC	ARF1	ARHGAP32	ARRB1	ARRB2	ATAD1	BCR	CABP1	CACNG5	CACNG8	CADPS2	CAMK2N1	CBLN1	CDK5	CHRM1	CHRM2	CHRM3	CHRM4	CHRM5	CHRNA1	CHRNA10	CHRNA2	CHRNA3	CHRNA4	CHRNA5	CHRNA6	CHRNA7	CHRNA9	CHRNB1	CHRNB2	CHRNB3	CHRNB4	CHRND	CHRNE	CHRNG	CLSTN1	CLSTN2	CLSTN3	CNIH2	CNIH3	CNKSR2
GO_POSTSYNAPTIC_MEMBRANE_ORGANIZATION	APOE	CDH2	CHRNB1	COLQ	DLG4	DNAJA3	DVL1	ETV5	FNTA	GDNF	GLRB	GPHN	LRP4	LRRC4	MAGI2	MUSK	NLGN1	NLGN2	NLGN3	NRXN1	NRXN2	RAPSN	RELN	RER1	SHANK3
GO_PRESYNAPSE	AAK1	ABCC8	ADCYAP1	ADGRL1	ADORA1	AMPH	ANXA5	AP1S1	AP2M1	AP3D1	APBA1	APBA2	APBB1	APP	ATP6V0D1	BAIAP3	BCL2L1	BLOC1S6	BRSK1	BSN	CABP4	CACNA1A	CACNA1B	CAD	CADPS	CADPS2	CALB1	CALB2	CALCA	CAMK2A	CASK	CBARP	CCK	CCKAR	CDK16	CDK5	CHAT	CLCN3	CLN3	CLN8	CNTNAP4	COPS4	COPS5	CPLX1	CPLX2	CPLX3	CTTNBP2	DDC	DENND1A
GO_PRESYNAPTIC_ACTIVE_ZONE	ADORA1	BSN	DGKI	ERC1	ERC2	FZD3	GAD1	GPER1	GRM7	NCOA2	NTRK2	NUFIP1	PCLO	PPFIA1	PPFIA2	PPFIA3	PPFIA4	RIMS1	RIMS2	RIMS3	RIMS4	SLC17A7	SLC32A1	SV2A	SYN1	SYP	UNC13A	UNC13B	UNC13C
GO_PRESYNAPTIC_MEMBRANE	ADGRL1	ADORA1	APBB1	CADPS2	CAMK2A	CASK	CNTNAP4	DENND1A	ERC1	ERC2	FBXO45	FOSL1	GABBR1	GAD2	GPER1	GRIK2	GRIK4	GRIK5	GRIN2A	GRM2	GRM3	GRM4	GRM6	GRM7	GRM8	KCNA1	KCNA2	KCNC2	KCNH1	KCTD12	KCTD16	KCTD8	LRFN3	LRRC4B	NECTIN1	NLGN2	NPTN	NRXN1	PCDH8	PDE2A	PI4K2A	PICALM	PICK1	RIMS1	RIMS2	SCRIB	SNAP25	SNCAIP	SNPH
GO_PRESYNAPTIC_PROCESS_INVOLVED_IN_SYNAPTIC_TRANSMISSION	ADGRL1	APBA1	BAIAP3	BLOC1S6	BRSK1	C2CD4A	C2CD4B	C2CD4C	C2CD4D	CACNA1A	CACNA1B	CADPS	CADPS2	CASK	CDK5	CHAT	CPLX1	CPLX2	CPLX3	DGKI	DNAJC5	DOC2A	DOC2B	DVL1	GAD1	GAD2	GRM4	HRH3	HSPA8	LIN7A	LIN7B	LIN7C	NAAA	NF1	NLGN1	NRXN1	NRXN2	NRXN3	OTOF	P2RX7	PARK7	PCLO	PDZD11	PIP5K1C	PPFIA1	PPFIA2	PPFIA3	PPFIA4	PPT1
GO_PROTEIN_LOCALIZATION_TO_SYNAPSE	ASIC2	CDK5	CEP112	DLG1	DLG2	DLG3	DLG4	LRRTM1	NETO1	NLGN1	NLGN2	NPHS1	NRXN1	NRXN2	RELN	SHANK1
GO_REGULATION_OF_ASTROCYTE_DIFFERENTIATION	ATF5	BIN1	BMP2	CLCF1	CNTN2	DAB1	EPHA4	F2	GPR37L1	HES1	HES5	ID2	ID4	IL1B	IL6ST	LIF	MAG	MBD1	MECP2	MYCN	NF1	NOG	NOTCH1	NR2E1	NTRK3	PRPF19	SERPINE2
GO_REGULATION_OF_AXON_GUIDANCE	BMPR2	CXCL12	DSCAM	FEZF2	MEGF8	NRP1	PLXNA1	PLXNA2	PLXNA3	PLXNA4	PLXNC1	PLXND1	PTPRO	SEMA3A	SEMA3B	SEMA3C	SEMA3D	SEMA3E	SEMA3F	SEMA3G	SEMA4A	SEMA4B	SEMA4C	SEMA4D	SEMA4F	SEMA4G	SEMA5A	SEMA5B	SEMA6A	SEMA6B	SEMA6C	SEMA6D	SEMA7A	SLIT2	TBR1	VEGFA	WNT3	WNT3A	WNT5A
GO_REGULATION_OF_AXONOGENESIS	ABL1	ADNP	AMIGO1	ANAPC2	APOE	ARHGAP4	ARHGDIA	ARHGEF1	BARHL2	BCL11A	BDNF	BMPR2	BRAF	CACNA1A	CCR2	CDH2	CDH4	CDK5	CDK5R1	CDKL5	CHN1	CLASP2	CNTN2	CRABP2	CTTN	CXCL12	DAB1	DCC	DISC1	DNM2	DPYSL2	DRAXIN	DSCAM	EFNA1	EFNA5	EP300	EPHA4	EPHA7	EPHB2	EPHB3	EPYC	FEZF2	FGF13	FMOD	FN1	FSTL4	GDI1	GOLGA4	GRIN1
GO_REGULATION_OF_DENDRITE_DEVELOPMENT	ADGRB3	AKAP5	ANAPC2	ANKRD27	APOE	ARF1	ARF6	ASAP1	BAIAP2	BCL11A	BHLHB9	BMP5	BMP7	CAMK1	CAMK1D	CAMK2B	CAPRIN1	CAPRIN2	CARM1	CDC20	CDK5	CDK5R1	CDKL5	CFL1	CHRNA3	CHRNB2	COBL	CPEB3	CRTC1	CUL7	CUX1	CUX2	DAB2IP	DBN1	DCC	DISC1	DNM3	EEF2K	EFNA1	EPHA4	EZH2	FBXO31	FBXW8	FMR1	FOXO6	FSTL4	GORASP1	GRIN1	GRN
GO_REGULATION_OF_DENDRITE_EXTENSION	CPNE5	CPNE6	CPNE9	HNRNPK	ITSN2	MUL1	NEDD4L	PRKN	RASAL1	RIMS1	RIMS2	SMURF1	SYT1	SYT14P1	SYT17	SYT2	SYT3	SYT4	UNC13A
GO_REGULATION_OF_DENDRITE_MORPHOGENESIS	ADGRB3	AKAP5	ANAPC2	ANKRD27	BAIAP2	BHLHB9	CAMK2B	CAPRIN1	CAPRIN2	CDK5	CDK5R1	CDKL5	CFL1	CHRNA3	CHRNB2	CUL7	CUX1	CUX2	DNM3	EEF2K	EFNA1	EPHA4	FBXO31	FBXW8	GORASP1	GRIN1	GSK3B	ID1	IL1RAPL1	ILK	ITPKA	KNDC1	LRP8	LRRK2	LZTS1	MARCKS	NEDD4	NEUROG3	NFATC4	NGEF	NLGN1	NLGN3	NR2E1	NSMF	NUMBL	OBSL1	PAFAH1B1	PAK3	PDLIM5
GO_REGULATION_OF_DENDRITIC_SPINE_DEVELOPMENT	APOE	ARF1	ARF6	ASAP1	BAIAP2	BHLHB9	CAMK1	CAMK2B	CAPRIN1	CAPRIN2	CDK5	CDK5R1	CFL1	CPEB3	CUX2	DISC1	DNM3	EEF2K	EFNA1	EPHA4	FMR1	FOXO6	FSTL4	GRN	HDAC2	HNRNPK	IL2	ITPKA	LPAR1	LRP8	LRRK2	MARCKS	MEF2C	MTOR	NEURL1	NGEF	NLGN1	NLGN3	NRG1	PAFAH1B1	PAK3	PALM	PDLIM5	PLK2	PPP1R9A	PSEN1	PTEN	RELN	SDK1
GO_REGULATION_OF_DENDRITIC_SPINE_MORPHOGENESIS	BAIAP2	BHLHB9	CAMK2B	CAPRIN1	CAPRIN2	CDK5	CDK5R1	CFL1	CUX2	DNM3	EEF2K	EFNA1	EPHA4	ITPKA	LRP8	LRRK2	MARCKS	NGEF	NLGN1	NLGN3	PAFAH1B1	PAK3	PDLIM5	PPP1R9A	PTEN	RELN	SHANK3	SIPA1L1	SRCIN1	TIAM1
GO_REGULATION_OF_ESTABLISHMENT_OF_PLANAR_POLARITY_INVOLVED_IN_NEURAL_TUBE_CLOSURE	CELSR1	DVL1	DVL2	DVL3	FZD1	FZD2	GRHL3	NPHP3	PTK7	SEC24B	SFRP1	SFRP2	VANGL2	WNT5A
GO_REGULATION_OF_GLIAL_CELL_DIFFERENTIATION	ATF5	BIN1	BMP2	BMP4	CDK1	CLCF1	CNTN2	CTNNB1	CXCR4	DAB1	DICER1	DLX1	DLX2	DRD3	DUSP10	EPHA4	F2	GPR37L1	GSX2	HDAC2	HES1	HES5	ID2	ID4	IL1B	IL6ST	LIF	LIN28A	MAG	MBD1	MECP2	MTOR	MYCN	NF1	NKX2-2	NKX6-1	NKX6-2	NOG	NOTCH1	NR2E1	NTF3	NTRK3	OLIG2	PPARG	PRMT5	PRPF19	RELA	RHEB	RNF112
GO_REGULATION_OF_GLIAL_CELL_PROLIFERATION	ADCYAP1	ASCL2	CERS2	CREB1	DICER1	ETV5	GFAP	HES1	LTA	LYN	MTOR	NOTCH1	PLAG1	PRKCH	PRKCI	PTN	RNF10	SKI	SOX11	TSPO	UFL1
GO_REGULATION_OF_LONG_TERM_NEURONAL_SYNAPTIC_PLASTICITY	AGT	CAMK2B	DLG4	DRD1	DRD2	EPHB2	GRIK2	GRIN1	GRM5	HRAS	KCNJ10	KIT	KRAS	NETO1	NEURL1	NF1	NPTN	RAB11A	RAB8A	SHANK3	SNCA	SYNGAP1	SYNGR1	SYP
GO_REGULATION_OF_LONG_TERM_SYNAPTIC_POTENTIATION	CREB1	CRTC1	CX3CR1	DRD1	DRD2	EIF2AK4	GRIN2A	HNRNPK	NF1	NLGN3	NOS1	NPTN	NRGN	PAIP2	PPP1R9A	PTPN5	RELN	SHANK3	STAU1
GO_REGULATION_OF_NERVOUS_SYSTEM_DEVELOPMENT	ABL1	ABL2	ADAMTS1	ADCY6	ADCYAP1	ADGRB1	ADGRB2	ADGRB3	ADGRG1	ADGRL1	ADGRL3	ADNP	ADRA2B	ADRA2C	AGRN	AKAP5	AKT1	AMIGO1	AMIGO2	AMIGO3	ANAPC2	ANKRD1	ANKRD27	APBB1	APOE	APP	ARF1	ARF6	ARHGAP35	ARHGAP4	ARHGDIA	ARHGEF1	ARHGEF15	ARHGEF2	ARNTL	ARSB	ASAP1	ASCL1	ASCL2	ASIC2	ASPM	ATF1	ATF5	ATOH1	ATP8A2	AVIL	B2M	BAG5	BAIAP2
GO_REGULATION_OF_NEURAL_PRECURSOR_CELL_PROLIFERATION	ADCYAP1	ADGRG1	ASCL1	ASPM	BTG2	CCR2	CDH2	CDON	CEND1	CIP2A	CTNNA1	CTNNB1	CX3CL1	CX3CR1	DCT	DISC1	DISP3	DLL4	DMRTA2	DRD2	EGF	ELL3	EMX1	FOXO1	FOXO3	FZD3	GATA2	GLI1	GLI2	GLI3	GNG5	GPR37L1	HIF1A	ID2	IL1B	ILK	INSM1	KCTD11	KDM1A	KDM2B	LHX1	LHX5	LIMS2	LRRK2	LYN	NES	NF1	NF2	NOTCH1
GO_REGULATION_OF_NEURON_APOPTOTIC_PROCESS	AARS1	ADAM8	ADNP	AGAP2	AGER	AIFM1	AKT1S1	ALKBH1	AMBRA1	ANGPT1	APOE	ASCL1	ATF2	ATF4	ATM	AXL	BARHL1	BAX	BBC3	BCL2	BCL2L1	BCL2L11	BDNF	BHLHB9	BRAF	BTG2	C5AR1	CACNA1A	CASP2	CASP3	CASP9	CCL2	CCL3	CDC34	CDC42	CDK5	CDK5R1	CEBPB	CHL1	CITED1	CLCF1	CLN3	CNTF	CNTFR	CORO1A	CPEB4	CRLF1	CTNNB1	DDIT3
GO_REGULATION_OF_NEURON_DEATH	AARS1	ABL1	ADAM8	ADNP	AGAP2	AGER	AIFM1	AIMP2	AKT1	AKT1S1	ALKBH1	AMBRA1	ANGPT1	APOE	ASCL1	ATF2	ATF4	ATM	AXL	BAD	BARHL1	BAX	BBC3	BCL2	BCL2L1	BCL2L11	BDNF	BHLHB9	BRAF	BTBD10	BTG2	C5AR1	CACNA1A	CASP2	CASP3	CASP9	CCL2	CCL3	CCL5	CD34	CDC34	CDC42	CDK5	CDK5R1	CEBPB	CHGA	CHL1	CHMP4A	CHMP4B
GO_REGULATION_OF_NEURON_DIFFERENTIATION	ABL1	ABL2	ADAMTS1	ADCY6	ADCYAP1	ADGRB3	ADNP	ADRA2B	ADRA2C	AKAP5	AKT1	AMIGO1	ANAPC2	ANKRD1	ANKRD27	APBB1	APOE	APP	ARF1	ARF6	ARHGAP35	ARHGAP4	ARHGDIA	ARHGEF1	ARSB	ASAP1	ASCL1	ASPM	ATF1	ATOH1	ATP8A2	AVIL	B2M	BAG5	BAIAP2	BARHL2	BCL11A	BCL11B	BCL2	BCL6	BDNF	BEND6	BHLHB9	BIN1	BMP2	BMP4	BMP5	BMP6	BMP7
GO_REGULATION_OF_NEURON_MIGRATION	ADGRG1	COL3A1	DAB2IP	ERBB4	FBXO31	FLRT2	GNRH1	GPR173	GSK3B	KIF20B	NKX6-1	NRG1	NRG3	NSMF	PLXNB2	PTPRZ1	RAPGEF2	RELN	SCRT1	SCRT2	SEMA3A	SEMA6A	SHTN1	SOX14	SRGAP2	SRGAP2C	STAT3	ULK4	UNC5D	ZSWIM6
GO_REGULATION_OF_NEURON_PROJECTION_DEVELOPMENT	ABL1	ABL2	ADAMTS1	ADCY6	ADCYAP1	ADGRB3	ADNP	AKAP5	AKT1	AMIGO1	ANAPC2	ANKRD1	ANKRD27	APBB1	APOE	ARF1	ARF6	ARHGAP35	ARHGAP4	ARHGDIA	ARHGEF1	ARSB	ASAP1	ATF1	ATP8A2	AVIL	B2M	BAG5	BAIAP2	BARHL2	BCL11A	BDNF	BHLHB9	BMP4	BMP5	BMP7	BMPR2	BRAF	CACNA1A	CAMK1	CAMK1D	CAMK2B	CAPRIN1	CAPRIN2	CARM1	CBFA2T2	CCDC88A	CCR2	CDC20
GO_REGULATION_OF_NEURON_PROJECTION_REGENERATION	BRAF	CERS2	CNTF	EPHA4	FKBP1B	HGF	INPP5F	KLF4	KLK8	MAP2K1	MAP2K2	NDEL1	NTRK3	PRRX1	PTEN	PTPRF	SCARF1	SPP1	STK24	TNR
GO_REGULATION_OF_NEURONAL_SYNAPTIC_PLASTICITY	AGT	APOE	ARC	BCAN	CAMK2A	CAMK2B	CNTN2	DBN1	DLG4	DRD1	DRD2	EGR2	EPHB2	GRIK2	GRIN1	GRM5	GSK3B	HRAS	JPH3	KCNJ10	KIT	KMT2A	KRAS	NCDN	NETO1	NEURL1	NF1	NPTN	NSMF	PPFIA3	RAB11A	RAB3A	RAB3GAP1	RAB8A	RASGRF1	S100B	SHANK3	SHISA6	SHISA7	SHISA8	SHISA9	SLC8A2	SNCA	STAR	SYNGAP1	SYNGR1	SYP	UNC13A	UNC13B
GO_REGULATION_OF_NEUROTRANSMITTER_LEVELS	ABAT	ACHE	ADGRL1	ALDH5A1	ALDH9A1	APBA1	ASIC1	ATP1A2	ATP2A2	BAIAP3	BLOC1S6	BRAF	BRSK1	C2CD4A	C2CD4B	C2CD4C	C2CD4D	CACNA1A	CACNA1B	CADPS	CADPS2	CAMK2A	CASK	CDK5	CHAT	CHRNA3	CHRNB4	CLN3	CLN8	COLQ	COMT	CPLX1	CPLX2	CPLX3	CPLX4	DAGLA	DAGLB	DGKI	DNAJC5	DOC2A	DOC2B	DRD1	DRD2	DRD3	DRD4	DTNBP1	DVL1	FMR1	GABRA2
GO_REGULATION_OF_NEUROTRANSMITTER_RECEPTOR_ACTIVITY	ARC	CACNG2	CACNG3	CACNG4	CACNG5	CACNG7	CACNG8	CNIH2	CNIH3	CRH	CRHBP	DAPK1	DLG4	FNTA	KLHL24	MAPK8IP2	MEF2C	MINK1	NETO2	NLGN1	NLGN2	NLGN3	NRXN1	OPRM1	PPARGC1A	PTK2B	RASGRF1	RELN	SHANK1	SHANK3
GO_REGULATION_OF_NEUROTRANSMITTER_SECRETION	ASIC1	ATP2A2	BRAF	CACNA1A	CAMK2A	CHRNA3	CHRNB4	CPLX3	CPLX4	DRD4	DTNBP1	FMR1	GPER1	GRIK5	HCRT	KCNC4	KCNMB4	LRRK2	MEF2C	NAPA	NF1	NLGN1	NTRK2	PFN2	PNKD	PPP1R9A	PRKN	PTGER4	RAB3A	RAB3GAP1	RAB5A	RAP1A	RAP1BL	RIMS1	RIMS3	RIMS4	SEPTIN5	SLC30A1	SNCA	SNCAIP	SNCG	SPHK1	STX1A	STX1B	STXBP1	SYN1	SYT11	SYT12	TACR2
GO_REGULATION_OF_NEUROTRANSMITTER_TRANSPORT	ASIC1	ATP1A2	ATP2A2	BRAF	CACNA1A	CAMK2A	CHRNA3	CHRNB4	CPLX3	CPLX4	DRD1	DRD2	DRD3	DRD4	DTNBP1	FMR1	GDNF	GFAP	GPER1	GPM6B	GRIK5	HCRT	KCNC4	KCNMB4	LRRK2	MEF2C	NAPA	NF1	NLGN1	NOS1	NTRK2	PER2	PFN2	PNKD	PPP1R9A	PRKN	PTGER4	RAB3A	RAB3B	RAB3GAP1	RAB5A	RAP1A	RAP1BL	RIMS1	RIMS3	RIMS4	SEPTIN5	SLC18A1	SLC18A2
GO_REGULATION_OF_NEUROTRANSMITTER_UPTAKE	ATP1A2	DRD1	DRD2	DRD3	DRD4	GDNF	GFAP	GPM6B	NOS1	PER2	PRKN	RAB3B	SLC18A1	SNCA	TOR1A
GO_REGULATION_OF_OLIGODENDROCYTE_DIFFERENTIATION	BMP4	CTNNB1	CXCR4	DLX1	DLX2	DRD3	DUSP10	GSX2	HDAC2	HES1	HES5	ID2	ID4	MTOR	NF1	NKX2-2	NOTCH1	OLIG2	PPARG	PRMT5	RHEB	SHH	SIRT2	SLC45A3	TENM4	TNFRSF21	TP73	WDR1	ZNF488
GO_REGULATION_OF_OXIDATIVE_STRESS_INDUCED_NEURON_DEATH	ATF4	FBXW7	HIF1A	MCL1	NONO	NR4A3	PARK7	PINK1	PRKN	RACK1	TRPM2
GO_REGULATION_OF_POSTSYNAPTIC_MEMBRANE_POTENTIAL	ADCYAP1	ADORA1	ADRB2	CATSPER4	CDK5	CHRNA3	CHRNA4	CX3CL1	DGKI	DRD4	FGF14	GABRB3	GHRL	GLRA1	GRID2	GRIK2	GRIK5	GRIN1	GRIN2A	GRIN2C	HCN1	HCN2	HCN3	HCN4	HCRT	LRRK2	MAPK8IP2	MECP2	MEF2C	NLGN3	NPAS4	NPFF	OPRM1	PKD2	PPP1R9A	PPP3CA	RAB3GAP1	SCN10A	SCN11A	SCN1A	SCN1B	SCN2A	SCN2B	SCN3A	SCN3B	SCN4A	SCN4B	SCN5A	SCN7A
GO_REGULATION_OF_SHORT_TERM_NEURONAL_SYNAPTIC_PLASTICITY	GRIK2	KMT2A	PPFIA3	RAB3A	RAB3GAP1	SHISA6	SHISA7	SHISA8	SHISA9	SLC8A2	SYNGR1	SYP	UNC13A	UNC13B
GO_REGULATION_OF_SYNAPSE_ASSEMBLY	ADGRB1	ADGRB2	ADGRB3	ADGRL1	ADGRL3	ADNP	AGRN	AMIGO1	AMIGO2	AMIGO3	ASIC2	BDNF	BHLHB9	CBLN1	CBLN2	CHRNB2	CLSTN1	CLSTN2	CLSTN3	COLQ	CUX2	DKK1	EEF2K	EFNA5	EPHA7	EPHB1	EPHB2	EPHB3	FLRT1	FLRT2	FLRT3	GHRL	GHSR	GRIN1	LINGO2	LRRC24	LRRC4B	LRRN1	LRRN3	LRRTM1	LRRTM2	LRRTM3	LRTM1	LRTM2	MECP2	MEF2C	MUSK	NECTIN1	NLGN1
GO_REGULATION_OF_SYNAPSE_MATURATION	ADGRL1	ANAPC2	ARHGEF15	CAMK2B	CDC20	DAB2IP	DISC1	HNRNPK	NEURL1	NEUROD2	NFATC4	NRXN1	NRXN3	RELN
GO_REGULATION_OF_SYNAPSE_ORGANIZATION	ADGRB1	ADGRB2	ADGRB3	ADGRL1	ADGRL3	ADNP	AGRN	AMIGO1	AMIGO2	AMIGO3	ANAPC2	APOE	ARHGEF15	ASIC2	BDNF	BHLHB9	C1QL3	CAMK1	CAMK2B	CBLN1	CBLN2	CDC20	CDC42	CDH2	CHRNB2	CLSTN1	CLSTN2	CLSTN3	COLQ	CRIPT	CTNNA2	CUX2	DAB2IP	DISC1	DKK1	DMPK	DRD2	EEF2K	EFNA5	EPHA7	EPHB1	EPHB2	EPHB3	ETV5	FLRT1	FLRT2	FLRT3	FRMPD4	GHRL
GO_REGULATION_OF_SYNAPSE_STRUCTURE_OR_ACTIVITY	ABHD6	ADGRB1	ADGRB2	ADGRB3	ADGRL1	ADGRL3	ADNP	ADORA1	AGRN	AGT	AMIGO1	AMIGO2	AMIGO3	ANAPC2	APOE	APP	ARC	ARF1	ARHGEF15	ASIC2	ATP2B2	BAIAP2	BCAN	BDNF	BHLHB9	BRAF	C1QL3	CALB1	CAMK1	CAMK2A	CAMK2B	CBLN1	CBLN2	CD38	CDC20	CDC42	CDH2	CDK5	CHRNB2	CLSTN1	CLSTN2	CLSTN3	CNTN2	CNTN4	COLQ	CPEB3	CPLX2	CREB1	CRH
GO_REGULATION_OF_SYNAPTIC_PLASTICITY	ABHD6	ADORA1	AGT	ANAPC2	APOE	ARC	ARF1	ATP2B2	BAIAP2	BCAN	BRAF	CALB1	CAMK2A	CAMK2B	CD38	CDC20	CDK5	CNTN2	CNTN4	CPEB3	CPLX2	CREB1	CRH	CRHR2	CRTC1	CX3CR1	DBN1	DGKI	DLG4	DRD1	DRD2	DRD5	EGR2	EIF2AK4	EIF4EBP2	EPHB2	FGF14	FMR1	GFAP	GIP	GIPC1	GRIA1	GRID2IP	GRIK2	GRIN1	GRIN2A	GRM5	GSK3B	HNRNPK
GO_REGULATION_OF_SYNAPTIC_TRANSMISSION_DOPAMINERGIC	ARRB2	CHRNB2	CNTNAP4	DRD1	DRD2	DRD3	DRD4	FLOT1	GDNF	KCNQ4	PINK1	PNKD	PTGS2	RAB3B	SLC6A4	SNCA	TOR1A
GO_REGULATION_OF_SYNAPTIC_TRANSMISSION_GABAERGIC	ADORA1	ADRA1A	CA2	CA7	CNR1	CNR2	CNTNAP4	DRD2	HAP1	HTR1B	KIF5B	KRAS	NF1	NISCH	NLGN1	NLGN2	NPS	NPY5R	OXTR	PLCL1	PLCL2	PRKCE	PTEN	SLC6A1	STXBP1	SYN3	TAC1	TACR1	USP46
GO_REGULATION_OF_SYNAPTIC_TRANSMISSION_GLUTAMATERGIC	ADCYAP1	ADORA1	ATAD1	ATP1A2	CNR1	DGKI	DKK1	DRD1	DRD2	GLUL	GRIK1	GRIK2	GRIK3	GRM1	GRM2	GRM3	GRM4	GRM5	GRM6	GRM7	GRM8	HTR1B	HTR2A	LRRK2	MAPK8IP2	MEF2C	NGFR	NLGN1	NLGN2	NLGN3	NPS	NPY2R	NRXN1	NTRK1	NTRK2	OPHN1	OXTR	PLA2G6	PRKACA	PSEN1	PTGS2	PTK2B	RAB3GAP1	RELN	SERPINE2	SHANK3	SYT1	TNR	UCN
GO_REGULATION_OF_SYNAPTIC_VESICLE_EXOCYTOSIS	ATP2A2	BRAF	FMR1	GRIK5	LRRK2	NAPA	NLGN1	PFN2	RAB3A	RAB3GAP1	RAB5A	RAP1A	RAP1BL	RIMS3	RIMS4	SEPTIN5	STX1A	STX1B	STXBP1	SYN1	UNC13B
GO_REGULATION_OF_SYNAPTIC_VESICLE_TRANSPORT	ATP2A2	BRAF	BTBD9	CDK5	CNIH2	DNM1	FGF14	FMR1	GRIK5	LRRK2	NAPA	NLGN1	PFN2	PINK1	PRKN	RAB3A	RAB3GAP1	RAB5A	RAP1A	RAP1BL	RIMS3	RIMS4	SEPTIN5	SNCA	STX1A	STX1B	STXBP1	SYN1	SYNJ1	TOR1A	UNC13B
GO_REGULATION_OF_TRANSMISSION_OF_NERVE_IMPULSE	AGT	AVP	AVPR1A	CARTPT	CHRNB4	GLRA1	HCRT	IFNG	IL6	ITGA2	MTNR1B	PAWR	TNR
GO_RESPONSE_TO_AXON_INJURY	AIF1	APOA1	APOD	ARF4	ARG1	BAX	BCL2	CALU	CDK1	CHL1	CHST3	CTNNA1	DHFR	DHFRP1	DPYSL3	DRD2	EPO	FLRT3	FOLR1	GIP	GIPR	ISL1	JAK2	JAM3	JUN	KCNK2	LAMB2	LGALS1	LTC4S	LYN	MATN2	MAX	MTR	NAIP	NEFH	NEFL	NREP	NTRK1	NTRK3	NTS	RANGAP1	RTN4RL1	RTN4RL2	RXRA	SOD1	TNC	TSPO	TXN2
GO_RESPONSE_TO_NERVE_GROWTH_FACTOR	ACAP2	AKT1	APC	APP	BPTF	CALCA	CDC5L	CIB1	CORO1A	CREB1	CSNK1D	DNMT1	E2F1	EEF2	EEF2K	EHD1	EIF4A3	EP300	ID1	KAT2A	KCNC1	KCNC2	KIDINS220	MAGI2	MICALL1	NFKB1	NTRK1	NTRK2	NTS	PTN	RAB35	RAP1A	RAPGEF1	RAPGEF2	SORT1	STMN2	TAC1
GO_RETINAL_GANGLION_CELL_AXON_GUIDANCE	ALCAM	BMPR1B	EFNA5	EPHA7	EPHB1	EPHB2	EPHB3	ISL1	ISL2	NRCAM	NRP1	POU4F2	POU4F3	PTPRM	ROBO2	SEMA4F	SLIT1	SLIT2
GO_ROSTROCAUDAL_NEURAL_TUBE_PATTERNING	ATP6AP2	EN1	FGF8	GBX2	HES1	HES3	KDM2B	LRP6	PAX6	SOX17	SSBP3	WNT1
GO_SEMAPHORIN_PLEXIN_SIGNALING_PATHWAY_INVOLVED_IN_NEURON_PROJECTION_GUIDANCE	NRP1	NRP2	PLXNA1	PLXNA2	PLXNA3	PLXNA4	PLXNB1	PLXNB2	PLXNB3	PLXNC1	PLXND1	SEMA3A	SEMA3F
GO_SOMATODENDRITIC_COMPARTMENT	ABITRAM	ACAD9	ACSL4	ACTN2	ACVRL1	ADA	ADAM21	ADCY10	ADCY2	ADCY4	ADCY9	ADNP	ADORA1	ADRB2	AGER	AGFG1	AGO2	AGRP	AIF1	AKAP5	ALCAM	ALOX5	ALS2	AMFR	AMIGO1	ANG	ANK3	ANKS1B	ANXA3	ANXA5	APBB1	APC	APOB	APOD	APOE	APP	AQP11	ARC	ARF4	ARFGEF2	ARG1	ARHGAP32	ARHGAP44	ARHGEF15	ARHGEF2	ARHGEF7	ARRB1	ARRB2	ASAP1
GO_SPINAL_CORD_ASSOCIATION_NEURON_DIFFERENTIATION	ASCL1	GDF7	GSX1	GSX2	LBX1	LHX1	LHX3	LHX5	LMO4	MDGA1	PAX7	TAL1	WNT1	WNT3A
GO_SPINAL_CORD_MOTOR_NEURON_CELL_FATE_SPECIFICATION	GLI2	GLI3	HOXC10	HOXD10	ISL1	ISL2	LHX3	MNX1	NKX6-1	NKX6-2	OLIG3	PAX6	SUFU
GO_SPINAL_CORD_MOTOR_NEURON_DIFFERENTIATION	ABT1	CACNA1A	CLN8	DYNC2H1	GBX1	GDPD5	GIGYF2	GLI2	GLI3	HOXC10	HOXD10	IFT172	ISL1	ISL2	LBX1	LHX3	LHX4	LMO4	MDGA2	MNX1	NKX2-2	NKX6-1	NKX6-2	OLIG2	OLIG3	PAX6	PHOX2A	PTCH1	SHH	SOX4	SUFU	TBX20	TCTN1	ZC4H2
GO_SYMPATHETIC_NERVOUS_SYSTEM_DEVELOPMENT	ASCL1	CTNNB1	FZD3	GATA3	GDNF	GFRA3	HAND2	INSM1	NF1	NRP1	NRP2	NTRK1	PHOX2A	PHOX2B	PLXNA4	SEMA3A	SEMA3F	SOX11	SOX4	TFAP2B	TP63
GO_SYNAPSE	AAK1	ABCC8	ABI1	ACHE	ACTN2	ADAM10	ADCYAP1	ADD2	ADD3	ADGRB1	ADGRL1	ADGRV1	ADORA1	ADRA2A	ADRB2	AGRN	AKAP1	AKAP5	AKT1	ALS2	AMPH	ANK1	ANK2	ANK3	ANKS1B	ANXA5	ANXA9	AP1S1	AP2M1	AP3D1	APBA1	APBA2	APBB1	APBB2	APC	APP	ARC	ARF1	ARF4	ARFGAP1	ARFGEF2	ARHGAP32	ARHGAP44	ARHGEF2	ARPC2	ARR3	ARRB1	ARRB2	ASAP1
GO_SYNAPSE_ASSEMBLY	ACHE	ADGRL3	APP	BDNF	BSN	CACNA1A	CDH1	CDH2	CDK5	CEL	CLSTN3	DBNL	DNER	DNM3	DRD1	DRD2	DSCAM	DVL1	FARP1	FBXO45	FLRT3	FZD1	FZD5	GJA10	GLRA2	GNPAT	GPM6A	IL1RAPL1	KIRREL3	LRP4	MAGI2	MECP2	NLGN1	NLGN2	NLGN3	NLGN4X	NLGN4Y	NRCAM	NRG1	NRXN1	NRXN2	NRXN3	PCDHB10	PCDHB11	PCDHB13	PCDHB14	PCDHB16	PCDHB2	PCDHB3
GO_SYNAPSE_ORGANIZATION	ACHE	ADGRL3	AFG3L2	AGRN	ALS2	ANK3	APOE	APP	ATP2B2	BDNF	BSN	CACNA1A	CACNA2D2	CACNB1	CACNB2	CACNB3	CACNB4	CACNG2	CDH1	CDH2	CDK5	CEL	CHD4	CHRNA1	CHRNB1	CLSTN3	CNTN2	COL4A1	COL4A5	COLQ	CTNNB1	CTNND2	DBNL	DLG4	DNAJA3	DNER	DNM3	DRD1	DRD2	DRP2	DSCAM	DVL1	ELFN1	ERBB2	ETV5	F2R	FARP1	FBXO45	FLRT3
GO_SYNAPSE_PART	AAK1	ABCC8	ABI1	ACHE	ACTN2	ADAM10	ADCYAP1	ADD2	ADD3	ADGRB1	ADGRL1	ADORA1	ADRB2	AKAP1	AKAP5	AKT1	ALS2	AMPH	ANK1	ANK2	ANK3	ANKS1B	ANXA5	ANXA9	AP1S1	AP2M1	AP3D1	APBA1	APBA2	APBB1	APP	ARC	ARF1	ARF4	ARFGAP1	ARFGEF2	ARHGAP32	ARHGAP44	ARHGEF2	ARRB1	ARRB2	ASAP1	ASIC2	ATAD1	ATP1A1	ATP1A2	ATP1A3	ATP2B1	ATP6V0D1
GO_SYNAPTIC_MEMBRANE	ABI1	ADGRL1	ADORA1	AKAP1	AKAP5	ANK1	ANK2	ANK3	ANKS1B	APBB1	ARC	ARF1	ARHGAP32	ARRB1	ARRB2	ATAD1	ATP2B1	BCR	CABP1	CACNG5	CACNG8	CADPS2	CAMK2A	CAMK2N1	CASK	CBLN1	CDK5	CHRM1	CHRM2	CHRM3	CHRM4	CHRM5	CHRNA1	CHRNA10	CHRNA2	CHRNA3	CHRNA4	CHRNA5	CHRNA6	CHRNA7	CHRNA9	CHRNB1	CHRNB2	CHRNB3	CHRNB4	CHRND	CHRNE	CHRNG	CLSTN1
GO_SYNAPTIC_SIGNALING	ACHE	ADGRL1	ADORA1	ADRB2	AGRN	AKAP5	AKAP9	AKT1	ALS2	AMPH	ANXA9	APBA1	APBA2	APBA3	APOE	ARRB2	ASIC2	ATXN3	BAIAP3	BLOC1S6	BRSK1	BSN	C2CD4A	C2CD4B	C2CD4C	C2CD4D	CACNA1A	CACNA1B	CACNA1E	CACNA1G	CACNB1	CACNB2	CACNB3	CACNB4	CADPS	CADPS2	CARTPT	CASK	CBLN1	CDH8	CDK5	CDK5R1	CHAT	CHRM1	CHRM2	CHRM3	CHRM4	CHRM5	CHRNA1
GO_SYNAPTIC_TRANSMISSION_CHOLINERGIC	ACHE	APOE	CHRM1	CHRM2	CHRM3	CHRM4	CHRM5	CHRNA1	CHRNA10	CHRNA2	CHRNA3	CHRNA4	CHRNA5	CHRNA6	CHRNA7	CHRNA9	CHRNB1	CHRNB2	CHRNB3	CHRNB4	CHRND	CHRNE	CHRNG	COLQ	HRH3	HRH4	HTR3A	HTR3B	HTR3C	HTR3D	HTR3E	NQO1	RAPSN	RIC3	SLC5A7	ZACN
GO_SYNAPTIC_TRANSMISSION_DOPAMINERGIC	CDK5	CRH	CRHBP	DRD1	DRD2	DRD3	DRD4	DRD5	GPR21	GPR52	PARK7	PRKN	RASD2	SLC6A2	SLC6A3	SNCA	TH
GO_SYNAPTIC_TRANSMISSION_GLUTAMATERGIC	ADRB2	ALS2	CACNA1A	CACNB4	CDH8	CDK5	CLSTN3	CNIH2	CNIH3	GRID2	GRIK2	GRIK5	GRIN1	NAPA	NF1	P2RX1	PRKN	SHC3	SLC17A7	SLC1A4	UNC13A	UNC13B
GO_SYNAPTIC_VESICLE_CYCLE	ADGRL1	BLOC1S6	C2CD4A	C2CD4B	C2CD4C	C2CD4D	CACNA1A	CADPS	CADPS2	CANX	CDK5	CPLX1	CPLX2	CPLX3	DDC	DENND1A	DNAJC5	DOC2A	DOC2B	GRN	ITSN1	NLGN1	NRXN1	OPHN1	OTOF	P2RX7	PACSIN1	PCLO	PIP5K1C	PLD2	PSEN1	RAB3A	RAB5A	RIMS1	RIMS2	RPH3A	RPH3AL	SCRIB	SEPTIN5	SH3GL2	SLC17A7	SLC18A2	SNAP23	SNAP25	SNAP29	SNAP47	SNAPIN	SNCA	SNPH
GO_SYNAPTIC_VESICLE_CYTOSKELETAL_TRANSPORT	AP3B1	AP3B2	AP3D1	AP3M1	AP3M2	AP3S1	AP3S2	BLOC1S1	BLOC1S2	BLOC1S3	BLOC1S4	BLOC1S5	BLOC1S6	DTNBP1	SNAPIN
GO_SYNAPTIC_VESICLE_ENDOCYTOSIS	CANX	CDK5	DENND1A	GRN	ITSN1	OPHN1	PACSIN1	PIP5K1C	SCRIB	SH3GL2	SNCA	STON2	SYNJ1	SYT1	SYT12	SYT2	SYT5
GO_SYNAPTIC_VESICLE_LOCALIZATION	ADGRL1	AP3B1	AP3B2	AP3D1	AP3M1	AP3M2	AP3S1	AP3S2	ARF1	BLOC1S1	BLOC1S2	BLOC1S3	BLOC1S4	BLOC1S5	BLOC1S6	C2CD4A	C2CD4B	C2CD4C	C2CD4D	CACNA1A	CADPS	CADPS2	CANX	CDK5	CPLX1	CPLX2	CPLX3	CTNNB1	DENND1A	DNAJC5	DNM2	DOC2A	DOC2B	DPYSL2	DTNBP1	GRN	ITSN1	LIN7A	NLGN1	NRXN1	OPHN1	OTOF	P2RX7	PACSIN1	PCLO	PIP5K1C	PLD2	PSEN1	RAB27A
GO_SYNAPTIC_VESICLE_RECYCLING	CANX	CDK5	DENND1A	GRN	ITSN1	OPHN1	PACSIN1	PIP5K1C	PLD2	RAB3A	RAB5A	SCRIB	SH3GL2	SNCA	STON2	SYNJ1	SYT1	SYT12	SYT2	SYT5	SYT7	WNT3A	WNT7A
GO_TELENCEPHALON_GLIAL_CELL_MIGRATION	ADGRG1	BMERB1	CDK5	CDK5R1	CDK5R2	CTNNB1	DAB1	DAB2IP	DCX	DISC1	GLI3	LAMB1	MBOAT7	NR2E1	PAFAH1B1	RELN	RTN4	SOCS7	SRGAP2	SRGAP2C
GO_TRANSMISSION_OF_NERVE_IMPULSE	ANK3	CACNA1A	CACNA1I	CACNB4	CACNG2	CACNG3	CACNG4	CACNG5	CACNG7	CACNG8	CATSPER4	CHRM5	CHRNA1	CLCN1	CLDN19	CNTNAP1	CNTNAP2	DMRT3	DRD1	DRD5	FKBP1B	GPER1	GPR88	GRIK2	GRM7	JAM3	KCNA1	KCNA2	KCND2	KCNMB2	KCNMB3	KCNMB4	MYH14	NFASC	NRCAM	OTOA	P2RX1	P2RX3	P2RX4	PAFAH1B1	S1PR1	SCN10A	SCN11A	SCN1A	SCN1B	SCN2A	SCN3A	SCN4A	SCN5A
GO_VENTRAL_SPINAL_CORD_INTERNEURON_DIFFERENTIATION	ASCL1	DBX1	DLL4	DMRT3	EVX1	FOXN4	GATA2	GLI2	GLI3	LHX3	LMO4	NKX2-2	NKX6-1	NKX6-2	PAX6	SOX1	SUFU
GO_VENTRAL_SPINAL_CORD_INTERNEURON_SPECIFICATION	DBX1	DMRT3	EVX1	GLI2	GLI3	LHX3	NKX6-1	NKX6-2	PAX6	SOX1	SUFU
KEGG_AXON_GUIDANCE	ABL1	ABLIM1	ABLIM2	ABLIM3	ARHGEF12	CDC42	CDK5	CFL1	CFL2	CHP1	CHP2	CXCL12	CXCR4	DCC	DPYSL2	DPYSL5	EFNA1	EFNA2	EFNA3	EFNA4	EFNA5	EFNB1	EFNB2	EFNB3	EPHA1	EPHA2	EPHA3	EPHA4	EPHA5	EPHA6	EPHA7	EPHA8	EPHB1	EPHB2	EPHB3	EPHB4	EPHB6	FES	FYN	GNAI1	GNAI2	GNAI3	GSK3B	HRAS	ITGB1	KRAS	L1CAM	LIMK1	LIMK2
panther_Axon_guidance_mediated_by_netrin	ABLIM1	CDC42	DCC	NFATC2	NFATC3	NFATC4	NTN1	NTN3	NTN4	NTNG1	NTNG2	PIK3C2A	PIK3C2B	PIK3CA	PIK3CB	PIK3CD	PIK3CG	PIK3R1	PIK3R2	PIK3R3	PIK3R5	PLCG1	PLCG2	RAC1	RAC2	RHOU	UNC5B	UNC5C	UNC5D	VASP
panther_Axon_guidance_mediated_by_semaphorins	ARHGEF1	CDK5	CRMP1	DPYS	DPYSL2	DPYSL4	DPYSL5	FES	FRK	FYN	NRP1	PAK1	PLXNA1	PLXNB1	RAC1	RAC2	RHOA	SEMA3A	SEMA4D
panther_Axon_guidance_mediated_by_Slit/Robo	ABL1	CDC42	CXCL12	CXCR4	DCC	NTN1	NTN3	NTN4	NTNG1	NTNG2	RAC1	RAC2	RHOC	ROBO1	SLIT1	SLIT2	SLIT3	SRGAP1
panther_Synaptic_vesicle_trafficking	NSF	RAB3A	RIMS1	SNAP25	STX1A	STX1B	STX2	STXBP1	SYT1	SYT11	SYT12	SYT15	SYT2	SYT3	SYT5	SYT6	SYT7	UNC13B	UNC13C	UNC13D	VAMP1
pathwaycommons_Lissencephaly_gene_(LIS1)_in_neuronal_migration_and_development	ABL1	CALM1	CALM2	CALM3	CDC42	CDK5	CDK5R1	CDK5R2	CLIP1	CSNK2A1	DAB1	DCX	DYNC1H1	DYNLT1	IQGAP1	KATNA1	LRP8	LRPAP1	MAP1B	NDEL1	NUDC	PAFAH1B1	PAFAH1B2	PAFAH1B3	PLA2G7	PPP2R5D	RAC1	RELN	RHOA	VLDLR	YWHAE
reactome_Acetylcholine_Neurotransmitter_Release_Cycle	CHAT	CPLX1	PPFIA1	PPFIA2	PPFIA3	PPFIA4	RAB3A	RIMS1	SLC18A3	SLC5A7	SNAP25	STX1A	STXBP1	SYT1	TSPOAP1	UNC13B	VAMP2
reactome_Activation_of_anterior_HOX_genes_in_hindbrain_development_during_early_embryogenesis	AJUBA	ASH2L	CNOT6	CNOT9	CREBBP	CTCF	EED	EGR2	EP300	EZH2	H2AB1	H2AC14	H2AC18	H2AC19	H2AC20	H2AC4	H2AC6	H2AC7	H2AC8	H2AJ	H2AX	H2AZ1	H2AZ2	H2BC1	H2BC10	H2BC11	H2BC12	H2BC13	H2BC14	H2BC15	H2BC17	H2BC21	H2BC3	H2BC4	H2BC5	H2BC6	H2BC7	H2BC8	H2BC9	H2BS1	H2BU1	H3-3A	H3-3B	H3C1	H3C10	H3C11	H3C12	H3C13	H3C14
reactome_Axonal_growth_inhibition_(RHOA_activation)	ARHGDIA	LINGO1	MAG	MCF2	NGFR	OMG	RHOA	RTN4
reactome_Axonal_growth_stimulation	ARHGDIA	NGF	NGFR	RHOA
reactome_Dopamine_Neurotransmitter_Release_Cycle	APBA1	CASK	CPLX1	LIN7A	LIN7B	LIN7C	PPFIA1	PPFIA2	PPFIA3	PPFIA4	RAB3A	RIMS1	SLC18A2	SNAP25	STX1A	STXBP1	SYN1	SYN2	SYN3	SYT1	TSPOAP1	UNC13B	VAMP2
reactome_FOXO-mediated_transcription_of_oxidative_stress,_metabolic_and_neuronal_genes	ABCA6	AGRP	ATXN3	CAT	FBXO32	FOXO1	FOXO3	FOXO4	FOXO6	G6PC	GCK	HDAC1	HDAC2	IGFBP1	INS	NPY	NR3C1	PCK1	PLXNA4	POMC	PPARGC1A	RETN	SIN3A	SIRT3	SMAD2	SMAD3	SMAD4	SOD2	SREBF1	TRIM63
reactome_Glutamate_Neurotransmitter_Release_Cycle	ARL6IP5	CPLX1	GLS	GLS2	PPFIA1	PPFIA2	PPFIA3	PPFIA4	RAB3A	RIMS1	SLC17A7	SLC1A1	SLC1A2	SLC1A3	SLC1A6	SLC1A7	SLC38A2	SNAP25	STX1A	STXBP1	SYT1	TSPOAP1	UNC13B	VAMP2
reactome_Highly_calcium_permeable_postsynaptic_nicotinic_acetylcholine_receptors	CHRNA1	CHRNA2	CHRNA3	CHRNA4	CHRNA5	CHRNA6	CHRNA7	CHRNA9	CHRNB2	CHRNB3	CHRNB4
reactome_MECP2_regulates_neuronal_receptors_and_channels	CREB1	FKBP5	GPRIN1	GRIA2	GRIN2A	GRIN2B	HDAC1	HDAC2	MECP2	MET	NOTCH1	OPRK1	OPRM1	PTPN1	PTPN4	SIN3A	SLC2A3	TRPC3
reactome_MECP2_regulates_transcription_of_neuronal_ligands	BDNF	CREB1	CRH	DLL1	HDAC1	MECP2	SIN3A	SST
reactome_Na+/Cl-_dependent_neurotransmitter_transporters	SLC18A1	SLC18A2	SLC22A1	SLC22A2	SLC6A1	SLC6A11	SLC6A12	SLC6A13	SLC6A14	SLC6A15	SLC6A18	SLC6A19	SLC6A2	SLC6A20	SLC6A3	SLC6A5	SLC6A6	SLC6A7	SLC6A9
reactome_Negative_regulation_of_NMDA_receptor-mediated_neuronal_transmission	ACTN2	CALM1	CAMK1	CAMK2A	CAMK2B	CAMK2D	CAMK2G	CAMK4	DLG1	DLG2	DLG3	DLG4	GRIN1	GRIN2A	GRIN2B	GRIN2C	GRIN2D	LRRC7	NEFL	PPM1E	PPM1F
reactome_Neurotransmitter_clearance	ACHE	BCHE	SLC22A1	SLC22A2
reactome_Neurotransmitter_receptors_and_postsynaptic_signal_transmission	GLRA1	GLRA2	GLRA3	GLRA4	GLRB	HTR3A	HTR3B	HTR3C	HTR3D	HTR3E
reactome_Neurotransmitter_release_cycle	NAAA
reactome_Norepinephrine_Neurotransmitter_Release_Cycle	CPLX1	MAOA	PPFIA1	PPFIA2	PPFIA3	PPFIA4	RAB3A	RIMS1	SLC18A2	SLC22A1	SLC22A2	SNAP25	STX1A	STXBP1	SYT1	TSPOAP1	UNC13B	VAMP2
reactome_Presynaptic_depolarization_and_calcium_channel_opening	CACFD1	CACNA1A	CACNA1B	CACNA1E	CACNA2D2	CACNA2D3	CACNB1	CACNB2	CACNB3	CACNB4	CACNG2	CACNG4
reactome_Presynaptic_function_of_Kainate_receptors	GNB1	GNB2	GNB3	GNB4	GNB5	GNG10	GNG11	GNG12	GNG13	GNG2	GNG3	GNG4	GNG5	GNG7	GNG8	GNGT1	GNGT2	GRIK3	PLCB1	PLCB2	PLCB3
reactome_Regulation_of_commissural_axon_pathfinding_by_SLIT_and_ROBO	DCC	NELL2	NTN1	ROBO1	ROBO2	ROBO3	SLIT1	SLIT2	SLIT3	SRC
reactome_Regulation_of_cortical_dendrite_branching	NCK2	ROBO1	ROBO2	SLIT1
reactome_Sema3A_PAK_dependent_Axon_repulsion	CFL1	FES	FYN	HSP90AA1	HSP90AB1	LIMK1	NRP1	PAK1	PAK2	PAK3	PLXNA1	PLXNA2	PLXNA3	PLXNA4	RAC1	SEMA3A
reactome_Serotonin_Neurotransmitter_Release_Cycle	CPLX1	PPFIA1	PPFIA2	PPFIA3	PPFIA4	RAB3A	RIMS1	SLC18A2	SNAP25	STX1A	STXBP1	SYN1	SYN2	SYN3	SYT1	TSPOAP1	UNC13B	VAMP2
reactome_Synaptic_adhesion-like_molecules	DLG1	DLG3	DLG4	FLOT1	FLOT2	GRIA1	GRIA3	GRIA4	GRIN1	GRIN2A	GRIN2B	GRIN2C	GRIN2D	LRFN1	LRFN2	LRFN3	LRFN4	PTPRD	PTPRF	PTPRS	RTN3
reactome_Translocation_of_ZAP-70_to_Immunological_synapse	CD247	CD3D	CD3E	CD3G	CD4	HLA-DPA1	HLA-DPB1	HLA-DQA1	HLA-DQA2	HLA-DQB1	HLA-DQB2	HLA-DRA	HLA-DRB1	HLA-DRB3	HLA-DRB4	HLA-DRB5	LCK	PTPN22	TRAC	TRAV19	TRAV29DV5	TRAV8-4	TRBC1	TRBV12-3	TRBV7-9	ZAP70
[truncated: 3,141 more columns]
